# Supplementary material for: MutS HOMOLOG1 silencing mediates ORF220 substoichiometric shifting and causes male sterility in Brassica juncea
Source: J Exp Bot. 2015 Oct 29;67(1):435–44. doi: 10.1093/jxb/erv480 (PMC4682445; doi:10.1093/jxb/erv480)
Supplement: Supplementary Data [file supp_erv480_supplementary_Table_S4.xlsx]

## Sheet: Sheet1
#ID	FDR	log2FC	regulated	Swissprot_annotation	nr_annotation
Bju063241	0.00642506	-3.67718	down	Probable UDP-N-acetylglucosamine--peptide N-acetylglucosaminyltransferase SPINDLY OS=Arabidopsis thaliana GN=SPY PE=1 SV=1	hypothetical protein [Arabidopsis thaliana]
Bju009385	3.53e-07	-3.16618	down	Putative protein TPRXL OS=Homo sapiens GN=TPRXL PE=5 SV=2	hypothetical protein ARALYDRAFT_919377 [Arabidopsis lyrata subsp. lyrata]
Bju079452	0.00150131	1.64937	up	Alpha-galactosidase OS=Coffea arabica PE=1 SV=1	Alpha-galactosidase 2 [Theobroma cacao]
Bju002893	0	-5.04084	down	Actin-12 OS=Arabidopsis thaliana GN=ACT12 PE=1 SV=1	hypothetical protein CARUB_v10028459mg [Capsella rubella]
Bju082478	0.00642506	-3.67718	down	Pectinesterase inhibitor 1 OS=Arabidopsis thaliana GN=PMEI1 PE=1 SV=1	hypothetical protein ARALYDRAFT_476179 [Arabidopsis lyrata subsp. lyrata]
Bju065040	0.00116496	-2.899	down	Myosin-16 OS=Arabidopsis thaliana GN=XI-J PE=2 SV=1	Class XI myosin [Arabidopsis thaliana]
Bju053163	0.000104636	-2.68653	down	Isoflavone reductase homolog P3 OS=Arabidopsis thaliana GN=At1g75280 PE=2 SV=1	unnamed protein product [Thellungiella halophila]
Bju078537	0.000304714	-4.11499	down	Ubiquitin receptor RAD23c OS=Arabidopsis thaliana GN=RAD23C PE=1 SV=2	DNA repair protein RAD23 [Brassica napus]
Bju074547	0.00420597	-1.93671	down	Putative protein TPRXL OS=Homo sapiens GN=TPRXL PE=5 SV=2	hypothetical protein CARUB_v10013992mg [Capsella rubella]
Bju075233	2.71e-12	-5.71983	down	Copper transport protein ATX1 OS=Arabidopsis thaliana GN=ATX1 PE=1 SV=1	hypothetical protein CARUB_v10021172mg, partial [Capsella rubella]
Bju017278	0.00139474	-1.78801	down	Transcription factor TCP4 OS=Arabidopsis thaliana GN=TCP4 PE=2 SV=1	unnamed protein product [Arabidopsis thaliana]
Bju036777	0.00385382	-3.25103	down	Probable protein phosphatase 2C 69 OS=Arabidopsis thaliana GN=At5g10740 PE=2 SV=1	hypothetical protein ARALYDRAFT_487908 [Arabidopsis lyrata subsp. lyrata]
Bju016796	2.58e-07	-4.86392	down	Inactive TPR repeat-containing thioredoxin TTL3 OS=Arabidopsis thaliana GN=TTL3 PE=1 SV=2	hypothetical protein CARUB_v10027509mg [Capsella rubella]
Bju048710	5.03e-14	-4.04958	down	--	uncharacterized protein [Arabidopsis thaliana]
Bju018965	1.08e-06	-4.16472	down	--	hypothetical protein ARALYDRAFT_484478 [Arabidopsis lyrata subsp. lyrata]
Bju066571	0	-5.17688	down	Fasciclin-like arabinogalactan protein 14 OS=Arabidopsis thaliana GN=FLA14 PE=2 SV=1	hypothetical protein CARUB_v10015115mg [Capsella rubella]
Bju036999	1.96e-06	-2.68922	down	--	80A08_3 [Brassica rapa subsp. pekinensis]
Bju063884	3.61e-08	-5.03333	down	Zinc finger protein ZAT4 OS=Arabidopsis thaliana GN=ZAT4 PE=2 SV=1	C2H2 zinc finger transcription factor [Brassica rapa subsp. chinensis]
Bju024318	0.00486729	-1.77886	down	Endoplasmic reticulum metallopeptidase 1 OS=Xenopus laevis GN=ermp1 PE=2 SV=1	Zn-dependent exopeptidase-like protein [Arabidopsis thaliana]
Bju005117	5.96e-06	-2.34698	down	Probable sucrose-phosphate synthase OS=Solanum tuberosum GN=SPS PE=2 SV=1	hypothetical protein CARUB_v10000113mg [Capsella rubella]
Bju052554	3.06e-05	-4.38928	down	BEACH domain-containing protein lvsC OS=Dictyostelium discoideum GN=lvsC PE=4 SV=2	hypothetical protein ARALYDRAFT_324535 [Arabidopsis lyrata subsp. lyrata]
Bju009688	2.83e-14	-5.37856	down	Profilin-4 OS=Arabidopsis thaliana GN=PRO4 PE=2 SV=1	hypothetical protein CARUB_v10016013mg [Capsella rubella]
Bju015885	3.44e-06	-4.61965	down	Vegetative cell wall protein gp1 OS=Chlamydomonas reinhardtii GN=GP1 PE=2 SV=1	ECA1 gametogenesis related family protein [Arabidopsis thaliana]
Bju079123	0.00237299	-2.65655	down	Transcription factor HBP-1b(c1) (Fragment) OS=Triticum aestivum PE=1 SV=2	bZIP transcription factor TGA10 [Arabidopsis thaliana]
Bju035132	0.000176863	-2.82426	down	Aldo-keto reductase family 4 member C9 OS=Arabidopsis thaliana GN=AKR4C9 PE=1 SV=1	unnamed protein product [Thellungiella halophila]
Bju021256	0.001741	-1.54581	down	Probable calcium-binding protein CML35 OS=Arabidopsis thaliana GN=CML35 PE=1 SV=2	hypothetical protein ARALYDRAFT_903457 [Arabidopsis lyrata subsp. lyrata]
Bju015126	2.98e-11	-4.95806	down	--	hypothetical protein ARALYDRAFT_895383 [Arabidopsis lyrata subsp. lyrata]
Bju048719	2.98e-11	-4.95806	down	Putative pumilio homolog 7, chloroplastic OS=Arabidopsis thaliana GN=APUM7 PE=3 SV=2	hypothetical protein ARALYDRAFT_476984 [Arabidopsis lyrata subsp. lyrata]
Bju070388	0.00408489	-1.7688	down	Cytochrome b-c1 complex subunit Rieske, mitochondrial OS=Solanum tuberosum GN=FES1 PE=1 SV=1	ubiquinol-cytochrome C reductase iron-sulfur subunit [Arabidopsis thaliana]
Bju062752	4.49e-11	-5.53462	down	Calcium-binding protein CML38 OS=Arabidopsis thaliana GN=CML38 PE=2 SV=1	calcium-binding protein CML38 [Arabidopsis thaliana]
Bju013973	0	-5.31289	down	--	nodulin-related protein 1 [Arabidopsis thaliana]
Bju076936	9.78e-12	-5.02949	down	Indole-3-acetic acid-induced protein ARG7 OS=Vigna radiata var. radiata GN=ARG7 PE=2 SV=1	SAUR-like auxin-responsive protein [Arabidopsis thaliana]
Bju076056	0	-6.1183	down	Uncharacterized protein At4g13230 OS=Arabidopsis thaliana GN=At4g13230 PE=2 SV=1	uncharacterized protein [Arabidopsis thaliana]
Bju059494	1.74e-06	-4.12178	down	Zinc finger protein ZAT4 OS=Arabidopsis thaliana GN=ZAT4 PE=2 SV=1	C2H2 zinc finger transcription factor [Brassica rapa subsp. chinensis]
Bju085568	0	-5.6116	down	Serine/threonine-protein kinase HT1 OS=Arabidopsis thaliana GN=HT1 PE=1 SV=1	protein kinase family protein [Arabidopsis thaliana]
Bju031500	0.00211287	-3.03295	down	OTU domain-containing protein DDB_G0284757 OS=Dictyostelium discoideum GN=DDB_G0284757 PE=1 SV=2	OTU-like cysteine protease family protein [Arabidopsis thaliana]
Bju049645	4.01e-08	-2.39477	down	--	hypothetical protein ARALYDRAFT_491980 [Arabidopsis lyrata subsp. lyrata]
Bju034097	0.00343846	-3.77601	down	FK506-binding protein 5 OS=Dictyostelium discoideum GN=fkbp5 PE=1 SV=1	predicted protein [Arabidopsis lyrata subsp. lyrata]
Bju048798	1.11e-16	-5.68913	down	EPIDERMAL PATTERNING FACTOR-like protein 8 OS=Arabidopsis thaliana GN=EPFL8 PE=3 SV=1	uncharacterized protein [Arabidopsis thaliana]
Bju037460	8.98e-06	-2.99789	down	--	hypothetical protein ARALYDRAFT_484582 [Arabidopsis lyrata subsp. lyrata]
Bju060030	0	-5.64891	down	Anther-specific proline-rich protein APG (Fragment) OS=Brassica napus GN=APG PE=2 SV=1	RecName: Full=Anther-specific proline-rich protein APG; AltName: Full=Protein CEX
Bju032483	5.74e-10	-4.40229	down	Agamous-like MADS-box protein AGL18 OS=Arabidopsis thaliana GN=AGL18 PE=2 SV=1	protein AGAMOUS-like 65 [Arabidopsis thaliana]
Bju021171	9.51e-05	-4.25864	down	Amino acid permease 5 OS=Arabidopsis thaliana GN=AAP5 PE=1 SV=1	hypothetical protein ARALYDRAFT_473798 [Arabidopsis lyrata subsp. lyrata]
Bju014776	0	-7.28106	down	Exopolygalacturonase clone GBGA483 OS=Arabidopsis thaliana GN=At3g07850 PE=2 SV=2	exopolygalacturonase [Arabidopsis lyrata subsp. lyrata]
Bju034035	6.91e-14	-3.72667	down	Pollen-specific protein SF21 OS=Helianthus annuus GN=SF21 PE=2 SV=1	ndr family protein [Arabidopsis lyrata subsp. lyrata]
Bju014601	0	-6.03006	down	Probable methyltransferase PMT27 OS=Arabidopsis thaliana GN=At3g51070 PE=3 SV=1	hypothetical protein CARUB_v10016641mg [Capsella rubella]
Bju055301	0.002813	-1.62436	down	Aquaporin TIP2-1 OS=Arabidopsis thaliana GN=TIP2-1 PE=1 SV=2	delta-VM23 [Raphanus sativus]
Bju037014	1.5e-14	-5.41459	down	--	predicted protein [Arabidopsis lyrata subsp. lyrata]
Bju013162	0	-5.13773	down	Delta(8)-fatty-acid desaturase OS=Helianthus annuus GN=sld1 PE=1 SV=1	delta8-sphingolipid desaturase [Brassica rapa]
Bju024745	0.00157822	-2.0144	down	CBL-interacting serine/threonine-protein kinase 10 OS=Arabidopsis thaliana GN=CIPK10 PE=1 SV=1	hypothetical protein CARUB_v10028322mg [Capsella rubella]
Bju030012	0.000304714	-4.11499	down	(S)-coclaurine N-methyltransferase OS=Thalictrum flavum subsp. glaucum PE=1 SV=1	coclaurine N-methyltransferase [Arabidopsis lyrata subsp. lyrata]
Bju061622	0.0074562	-1.45453	down	Proteasome activator subunit 4 OS=Arabidopsis thaliana GN=PA200 PE=2 SV=2	unnamed protein product [Arabidopsis thaliana]
Bju026782	5.48e-09	-5.18492	down	Cationic amino acid transporter 1 OS=Arabidopsis thaliana GN=CAT1 PE=1 SV=1	hypothetical protein ARALYDRAFT_329490 [Arabidopsis lyrata subsp. lyrata]
Bju084538	3.34e-06	-2.61157	down	Probable protein phosphatase 2C 12 OS=Arabidopsis thaliana GN=At1g47380 PE=2 SV=1	putative protein phosphatase 2C 12 [Arabidopsis thaliana]
Bju027452	2e-05	-3.88554	down	Pectinesterase QRT1 OS=Arabidopsis thaliana GN=QRT1 PE=2 SV=1	pectinesterase QRT1 [Arabidopsis thaliana]
Bju070591	4.44e-15	-5.10756	down	--	predicted protein [Arabidopsis lyrata subsp. lyrata]
Bju082991	0.00343846	-3.77601	down	CRIB domain-containing protein RIC8 OS=Arabidopsis thaliana GN=RIC8 PE=2 SV=1	hypothetical protein CARUB_v10010963mg [Capsella rubella]
Bju070437	0.000953082	-1.83189	down	Glucose-6-phosphate 1-dehydrogenase 2, chloroplastic OS=Arabidopsis thaliana GN=At5g13110 PE=2 SV=2	glucose-6-phosphate dehydrogenase 2 [Arabidopsis thaliana]
Bju010726	6.66e-16	-4.74297	down	V-type proton ATPase subunit G3 OS=Arabidopsis thaliana GN=VHA-G3 PE=3 SV=1	hypothetical protein ARALYDRAFT_492222 [Arabidopsis lyrata subsp. lyrata]
Bju013370	0	-5.08659	down	NAC transcription factor 25 OS=Arabidopsis thaliana GN=NAC025 PE=2 SV=1	NAC domain containing protein 25 [Arabidopsis thaliana]
Bju009837	1.68e-06	-2.22784	down	Histone H3-like centromeric protein HTR12 OS=Arabidopsis thaliana GN=HTR12 PE=1 SV=3	centromere-specific H3 variant protein [Brassica rapa]
Bju036375	0.000551876	-4.03742	down	Uncharacterized protein DDB_G0271670 OS=Dictyostelium discoideum GN=DDB_G0271670 PE=4 SV=1	uncharacterized protein [Arabidopsis thaliana]
Bju021335	5.79e-10	-5.35444	down	Vacuolar amino acid transporter 1 OS=Saccharomyces cerevisiae (strain ATCC 204508 / S288c) GN=AVT1 PE=1 SV=1	predicted protein [Arabidopsis lyrata subsp. lyrata]
Bju049147	2.26e-09	-4.66095	down	--	hypothetical protein CARUB_v10009392mg [Capsella rubella]
Bju064081	1.59e-14	-6.03128	down	Protein ROOT HAIR DEFECTIVE 3 homolog 1 OS=Arabidopsis thaliana GN=At1g72960 PE=2 SV=2	Root hair defective 3 GTP-binding protein (RHD3) [Arabidopsis thaliana]
Bju019377	0.000679861	-1.80706	down	UDP-glucuronate 4-epimerase 4 OS=Arabidopsis thaliana GN=GAE4 PE=1 SV=1	hypothetical protein CARUB_v10024814mg [Capsella rubella]
Bju028351	0	-5.85099	down	Inactive serine/threonine-protein kinase At1g67470 OS=Arabidopsis thaliana GN=At1g67470 PE=2 SV=1	putative protein kinase [Arabidopsis thaliana]
Bju061747	0	-5.49876	down	Early nodulin-like protein 1 OS=Arabidopsis thaliana GN=At2g25060 PE=1 SV=2	copper ion binding/electron transporter [Brassica rapa]
Bju018764	3.97e-10	-4.42734	down	Probable boron transporter 7 OS=Arabidopsis thaliana GN=BOR7 PE=2 SV=3	hypothetical protein CARUB_v10004311mg, partial [Capsella rubella]
Bju009976	0	-6.75328	down	Beta-galactosidase 11 OS=Arabidopsis thaliana GN=BGAL11 PE=2 SV=1	beta-galactosidase 11 [Arabidopsis lyrata subsp. lyrata]
Bju080782	0	-6.44809	down	ABC transporter A family member 2 OS=Arabidopsis thaliana GN=ABCA2 PE=2 SV=1	ABC transporter A family member 2 [Arabidopsis thaliana]
Bju042930	0.00025997	-3.60289	down	--	putative protein [Arabidopsis thaliana]
Bju057373	0	-5.41359	down	Probable glycosyltransferase At5g03795 OS=Arabidopsis thaliana GN=At5g03795 PE=3 SV=2	Exostosin family protein [Arabidopsis thaliana]
Bju041357	0.00211787	1.83173	up	Expansin-A4 OS=Arabidopsis thaliana GN=EXPA4 PE=1 SV=1	expansin A1 [Raphanus sativus]
Bju032145	0.0072292	-1.82697	down	Acid phosphatase 1 OS=Solanum lycopersicum GN=APS1 PE=2 SV=1	hypothetical protein CARUB_v10005533mg [Capsella rubella]
Bju040722	0	-5.33635	down	Nonsense-mediated mRNA decay protein 2 OS=Saccharomyces cerevisiae (strain ATCC 204508 / S288c) GN=NMD2 PE=1 SV=2	hypothetical protein CARUB_v10027633mg [Capsella rubella]
Bju027697	4.55e-14	-5.96997	down	Sodium/hydrogen exchanger 4 OS=Arabidopsis thaliana GN=NHX4 PE=2 SV=2	hypothetical protein CARUB_v10026220mg [Capsella rubella]
Bju057335	0	-5.62321	down	Sugar transporter ERD6-like 15 OS=Arabidopsis thaliana GN=At4g04760 PE=3 SV=2	RecName: Full=Sugar transporter ERD6-like 15
Bju011711	0	-5.84593	down	Endoglucanase 16 OS=Arabidopsis thaliana GN=At3g43860 PE=2 SV=1	glycosyl hydrolase family 9 protein [Arabidopsis lyrata subsp. lyrata]
Bju040638	1.09e-07	-4.3621	down	Zinc finger protein CONSTANS-LIKE 12 OS=Arabidopsis thaliana GN=COL12 PE=2 SV=2	zinc finger (B-box type) family protein [Arabidopsis lyrata subsp. lyrata]
Bju049158	0.00343846	-3.77601	down	Putative hydrolase C777.06c OS=Schizosaccharomyces pombe (strain 972 / ATCC 24843) GN=SPCC777.06c PE=4 SV=1	metallo-beta-lactamase domain-containing protein [Arabidopsis thaliana]
Bju032204	6.96e-08	-4.39853	down	Protein WUSCHEL OS=Arabidopsis thaliana GN=WUS PE=1 SV=2	hypothetical protein ARALYDRAFT_900150 [Arabidopsis lyrata subsp. lyrata]
Bju064702	4.8e-08	-3.15949	down	Probable galacturonosyltransferase 12 OS=Arabidopsis thaliana GN=GAUT12 PE=2 SV=1	GAUT12/IRX8/LGT6 [Arabidopsis lyrata subsp. lyrata]
Bju072601	0.0012542	-2.43085	down	Probable aquaporin NIP5-1 OS=Arabidopsis thaliana GN=NIP5-1 PE=2 SV=1	hypothetical protein ARALYDRAFT_911337 [Arabidopsis lyrata subsp. lyrata]
Bju031300	0	-6.71078	down	Oleosin-B6 OS=Brassica napus GN=OlnB6 PE=1 SV=3	oleosin-like protein [Brassica napus]
Bju028195	0	-6.49015	down	Dehydrogenase/reductase SDR family member on chromosome X OS=Homo sapiens GN=DHRSX PE=2 SV=2	Rossmann-fold NAD(P)-binding domain-containing protein [Arabidopsis thaliana]
Bju006644	0	-6.11961	down	Actin-3 OS=Arabidopsis thaliana GN=ACT3 PE=1 SV=1	actin 3 [Arabidopsis thaliana]
Bju058053	0.00816869	2.16188	up	Transcription factor DIVARICATA OS=Antirrhinum majus GN=DIVARICATA PE=2 SV=1	duplicated SANT DNA-binding domain-containing protein [Arabidopsis thaliana]
Bju049871	0.00458174	2.91961	up	Mitogen-activated protein kinase 13 OS=Arabidopsis thaliana GN=MPK13 PE=1 SV=1	predicted protein [Arabidopsis lyrata subsp. lyrata]
Bju017788	2.02e-06	-4.67193	down	Mucin-2 OS=Homo sapiens GN=MUC2 PE=1 SV=2	hypothetical protein ARALYDRAFT_489014 [Arabidopsis lyrata subsp. lyrata]
Bju070537	5.79e-10	-5.35444	down	--	F8M12.18 protein [Arabidopsis lyrata subsp. lyrata]
Bju017978	0	-6.26474	down	L-ascorbate oxidase homolog OS=Brassica napus GN=Bp10 PE=2 SV=1	hypothetical protein ARALYDRAFT_478721 [Arabidopsis lyrata subsp. lyrata]
Bju069182	2.71e-12	-5.71983	down	Pyruvate decarboxylase 1 OS=Arabidopsis thaliana GN=PDC1 PE=2 SV=1	hypothetical protein ARALYDRAFT_486945 [Arabidopsis lyrata subsp. lyrata]
Bju048448	0.00197193	1.80319	up	Phosphomannomutase/phosphoglucomutase OS=Pseudomonas syringae pv. tomato (strain DC3000) GN=algC PE=3 SV=1	hypothetical protein CARUB_v10021412mg [Capsella rubella]
Bju017857	0.000843701	-2.34387	down	--	hypothetical protein ARALYDRAFT_488984 [Arabidopsis lyrata subsp. lyrata]
Bju081276	1.09e-07	-4.3621	down	Pleckstrin homology domain-containing family A member 8 OS=Danio rerio GN=plekha8 PE=2 SV=1	hypothetical protein CARUB_v10024083mg [Capsella rubella]
Bju003332	7.1e-06	-2.0265	down	F-box protein At2g32560 OS=Arabidopsis thaliana GN=At2g32560 PE=2 SV=1	F-box family protein [Arabidopsis lyrata subsp. lyrata]
Bju037341	2.43e-10	-5.41703	down	Peroxygenase 2 OS=Arabidopsis thaliana GN=PXG2 PE=1 SV=1	predicted protein [Arabidopsis lyrata subsp. lyrata]
Bju038264	0.000482618	-3.21657	down	GATA transcription factor 12 OS=Arabidopsis thaliana GN=GATA12 PE=2 SV=1	GATA transcription factor 12 [Arabidopsis thaliana]
Bju002555	5.37e-05	-4.32544	down	Agamous-like MADS-box protein AGL15 OS=Arabidopsis thaliana GN=AGL15 PE=1 SV=1	protein AGAMOUS-like 65 [Arabidopsis thaliana]
Bju039727	0.000953082	-1.83189	down	--	hypothetical protein ARALYDRAFT_486114 [Arabidopsis lyrata subsp. lyrata]
Bju046490	1.75e-05	-4.45041	down	Gamma-interferon-inducible lysosomal thiol reductase OS=Rattus norvegicus GN=Ifi30 PE=2 SV=1	hypothetical protein ARALYDRAFT_470730 [Arabidopsis lyrata subsp. lyrata]
Bju082084	2.42e-05	-3.14801	down	Zinc finger CCCH domain-containing protein 12 OS=Arabidopsis thaliana GN=At1g32360 PE=2 SV=1	hypothetical protein CARUB_v10009393mg [Capsella rubella]
Bju046732	0.00185391	-3.86851	down	Laccase-22 OS=Oryza sativa subsp. japonica GN=LAC22 PE=2 SV=2	hypothetical protein CARUB_v10016290mg [Capsella rubella]
Bju046423	0	-5.52472	down	Telomere repeat-binding protein 5 OS=Arabidopsis thaliana GN=TRP5 PE=1 SV=2	putative telomere repeat-binding protein TRFL2 [Arabidopsis thaliana]
Bju002223	0	-5.69128	down	Pathogenesis-related protein 1A OS=Nicotiana tabacum PE=1 SV=1	hypothetical protein ARALYDRAFT_470143 [Arabidopsis lyrata subsp. lyrata]
Bju038591	0.00249105	1.87647	up	Flavonol synthase 3 OS=Arabidopsis thaliana GN=FLS3 PE=2 SV=1	flavonol synthase 3 [Arabidopsis thaliana]
Bju023622	0.000551876	-4.03742	down	Probably inactive leucine-rich repeat receptor-like protein kinase At1g50610 OS=Arabidopsis thaliana GN=At1g50610 PE=2 SV=1	hypothetical protein ARALYDRAFT_474192 [Arabidopsis lyrata subsp. lyrata]
Bju010783	5.48e-09	-5.18492	down	Polygalacturonase QRT2 OS=Arabidopsis thaliana GN=QRT2 PE=1 SV=2	polygalacturonase-like protein [Arabidopsis thaliana]
Bju003774	4.14e-08	-4.09358	down	--	hypothetical protein ARALYDRAFT_900669 [Arabidopsis lyrata subsp. lyrata]
Bju008407	0.00893466	-1.94291	down	F-box/kelch-repeat protein At4g39550 OS=Arabidopsis thaliana GN=At4g39550 PE=1 SV=1	117M18_27 [Brassica rapa]
Bju039249	0.000482499	-1.75554	down	Uncharacterized protein At3g61260 OS=Arabidopsis thaliana GN=At3g61260 PE=1 SV=1	hypothetical protein ARALYDRAFT_322556 [Arabidopsis lyrata subsp. lyrata]
Bju060519	8.72e-09	-5.14849	down	--	hypothetical protein CARUB_v10021801mg [Capsella rubella]
Bju060432	5.44e-15	-4.36025	down	Putative clathrin assembly protein At1g68110 OS=Arabidopsis thaliana GN=At1g68110 PE=2 SV=1	hypothetical protein ARALYDRAFT_894560 [Arabidopsis lyrata subsp. lyrata]
Bju044759	8.83e-12	-5.64335	down	Zinc finger protein CONSTANS-LIKE 12 OS=Arabidopsis thaliana GN=COL12 PE=2 SV=2	zinc finger (B-box type) family protein [Arabidopsis lyrata subsp. lyrata]
Bju004373	7.13e-13	-3.83193	down	Blue copper protein OS=Arabidopsis thaliana GN=BCB PE=1 SV=2	unnamed protein product [Thellungiella halophila]
Bju065027	0	-5.91261	down	Arabinogalactan peptide 23 OS=Arabidopsis thaliana GN=AGP23 PE=3 SV=2	arabinogalactan protein 23 [Arabidopsis thaliana]
Bju080171	0.000932045	-1.71852	down	CBL-interacting serine/threonine-protein kinase 12 OS=Arabidopsis thaliana GN=CIPK12 PE=1 SV=1	hypothetical protein CARUB_v10007488mg, partial [Capsella rubella]
Bju048245	2.11e-15	-4.30234	down	--	hypothetical protein CARUB_v10009260mg [Capsella rubella]
Bju066701	0.000949027	-1.613	down	--	unnamed protein product [Thellungiella halophila]
Bju012929	4.73e-12	-5.07522	down	Germin-like protein 1 OS=Sinapis alba GN=GLP1 PE=2 SV=1	hypothetical protein ARALYDRAFT_910104 [Arabidopsis lyrata subsp. lyrata]
Bju027842	0.000169563	-4.1886	down	Probable protein phosphatase 2C 47 OS=Arabidopsis thaliana GN=At3g51470 PE=1 SV=1	hypothetical protein ARALYDRAFT_485498 [Arabidopsis lyrata subsp. lyrata]
Bju081557	0.00668927	1.7219	up	Probable peptide/nitrate transporter At2g40460 OS=Arabidopsis thaliana GN=At2g40460 PE=2 SV=2	predicted protein [Arabidopsis lyrata subsp. lyrata]
Bju012308	0	-5.08403	down	F-box protein SKIP28 OS=Arabidopsis thaliana GN=SKIP28 PE=1 SV=1	hypothetical protein CARUB_v10017744mg [Capsella rubella]
Bju037484	8.25e-05	-2.23911	down	UPF0392 protein RCOM_0530710 OS=Ricinus communis GN=RCOM_0530710 PE=3 SV=1	C3H4 type zinc finger protein [Arabidopsis thaliana]
Bju006108	0.000482618	-3.21657	down	Translationally-controlled tumor protein homolog OS=Arabidopsis thaliana GN=TCTP PE=2 SV=2	translationally-controlled tumor protein-like protein [Arabidopsis thaliana]
Bju028832	1.05e-13	-5.3037	down	LisH domain-containing protein C1711.05 OS=Schizosaccharomyces pombe (strain 972 / ATCC 24843) GN=SPBC1711.05 PE=4 SV=1	kinase family protein [Arabidopsis lyrata subsp. lyrata]
Bju005062	1.78e-09	-3.63201	down	Uncharacterized protein DDB_G0271670 OS=Dictyostelium discoideum GN=DDB_G0271670 PE=4 SV=1	hypothetical protein CARUB_v10000636mg [Capsella rubella]
Bju067145	1.37e-07	3.08621	up	Para-aminobenzoate synthase OS=Streptomyces griseus GN=pab PE=3 SV=1	aminodeoxychorismate synthase [Arabidopsis thaliana]
Bju052676	3.43e-09	-4.63064	down	ABC transporter G family member 16 OS=Arabidopsis thaliana GN=ABCG16 PE=2 SV=2	ABC transporter G family member 16 [Arabidopsis thaliana]
Bju084082	0	-6.62494	down	Purple acid phosphatase 6 OS=Arabidopsis thaliana GN=PAP6 PE=2 SV=1	purple acid phosphatase 6 [Arabidopsis thaliana]
Bju060507	0.000551876	-4.03742	down	--	Ulp1 protease family protein [Brassica oleracea]
Bju000063	0.000904575	-1.89038	down	Transmembrane protein 184C OS=Homo sapiens GN=TMEM184C PE=2 SV=2	hypothetical protein ARALYDRAFT_895607 [Arabidopsis lyrata subsp. lyrata]
Bju004122	0.000293246	2.15574	up	Xyloglucan endotransglucosylase/hydrolase protein 24 OS=Arabidopsis thaliana GN=XTH24 PE=1 SV=2	unnamed protein product [Thellungiella halophila]
Bju069090	0.000399091	-1.72711	down	Phosphoethanolamine N-methyltransferase 2 OS=Arabidopsis thaliana GN=NMT2 PE=2 SV=1	putative phosphoethanolamine N-methyltransferase 2 [Arabidopsis thaliana]
Bju067151	0.00113111	1.81933	up	Osmotin-like protein OS=Solanum lycopersicum PE=1 SV=1	thaumatin-like cytokinin-binding protein [Brassica oleracea]
Bju038765	5.34e-11	5.77167	up	Vignain OS=Vigna mungo PE=1 SV=1	senescence-specific cysteine protease [Brassica napus]
Bju014059	0.00669972	-3.16904	down	Ras-related protein RABA1i OS=Arabidopsis thaliana GN=RABA1I PE=2 SV=1	hypothetical protein CARUB_v10012418mg [Capsella rubella]
Bju057187	0	-5.54732	down	Protein LURP-one-related 10 OS=Arabidopsis thaliana GN=At3g11740 PE=2 SV=2	hypothetical protein CARUB_v10016206mg [Capsella rubella]
Bju058919	8.56e-13	-5.79246	down	Putative cysteine-rich repeat secretory protein 61 OS=Arabidopsis thaliana GN=CRRSP61 PE=3 SV=1	uncharacterized protein [Arabidopsis thaliana]
Bju042083	2.76e-08	-4.12454	down	--	hypothetical protein ARALYDRAFT_890209 [Arabidopsis lyrata subsp. lyrata]
Bju075413	0.00192604	-1.90787	down	--	hypothetical protein ARALYDRAFT_496747 [Arabidopsis lyrata subsp. lyrata]
Bju042078	0	-6.30194	down	Anther-specific protein BCP1 OS=Brassica campestris GN=BCP1 PE=2 SV=1	RecName: Full=Anther-specific protein BCP1; Flags: Precursor
Bju019652	0.000285016	-2.90081	down	Importin subunit alpha-2 OS=Arabidopsis thaliana GN=KAP2 PE=1 SV=2	ATIMPALPHA3/MOS6 [Arabidopsis lyrata subsp. lyrata]
Bju061321	0	-6.0882	down	Phenylpropanoylacetyl-CoA synthase OS=Curcuma longa GN=DCS PE=1 SV=1	chalcone synthase 2 protein [Brassica rapa subsp. rapa]
Bju059468	0	-5.66443	down	Anther-specific protein BCP1 OS=Brassica campestris GN=BCP1 PE=2 SV=1	bgp1 [Brassica rapa]
Bju045400	7.21e-07	-3.45392	down	Peptide transporter PTR5 OS=Arabidopsis thaliana GN=PTR5 PE=2 SV=1	hypothetical protein CARUB_v10000567mg [Capsella rubella]
Bju024662	1.34e-05	-2.79747	down	Transcription factor MYB86 OS=Arabidopsis thaliana GN=MYB86 PE=2 SV=1	myb domain protein 26 [Arabidopsis thaliana]
Bju019752	1.91e-13	-3.72236	down	Cytochrome P450 71B26 OS=Arabidopsis thaliana GN=CYP71B26 PE=2 SV=1	cytochrome P450 71B26 [Arabidopsis thaliana]
Bju064062	0.00572543	1.99503	up	Myb family transcription factor APL OS=Arabidopsis thaliana GN=APL PE=2 SV=2	transfactor, putative; 28697-27224 [Arabidopsis thaliana]
Bju041016	0	-6.60215	down	V-type proton ATPase subunit G3 OS=Arabidopsis thaliana GN=VHA-G3 PE=3 SV=1	hypothetical protein ARALYDRAFT_492222 [Arabidopsis lyrata subsp. lyrata]
Bju012137	6.92e-06	-2.4917	down	NEP1-interacting protein 2 OS=Arabidopsis thaliana GN=NIP2 PE=1 SV=1	zinc finger family protein [Arabidopsis lyrata subsp. lyrata]
Bju032350	1.93e-09	-2.39654	down	Transcriptional regulator ICP22 homolog OS=Saimiriine herpesvirus 2 (strain 11) GN=73 PE=3 SV=1	expressed protein [Arabidopsis lyrata subsp. lyrata]
Bju073580	0	-6.8993	down	Probable pectinesterase 50 OS=Arabidopsis thaliana GN=PME50 PE=2 SV=1	putative pectinesterase 50 [Arabidopsis thaliana]
Bju074953	2.81e-06	-4.07752	down	Rho guanine nucleotide exchange factor 8 OS=Arabidopsis thaliana GN=ROPGEF8 PE=1 SV=1	hypothetical protein ARALYDRAFT_319167 [Arabidopsis lyrata subsp. lyrata]
Bju069278	0.00669972	-3.16904	down	Phosphoenolpyruvate carboxylase kinase 2 OS=Arabidopsis thaliana GN=PPCK2 PE=1 SV=2	phosphoenolpyruvate carboxylase kinase 2 [Arabidopsis thaliana]
Bju011012	9.54e-08	-4.95111	down	Glucan endo-1,3-beta-glucosidase 8 OS=Arabidopsis thaliana GN=At1g64760 PE=1 SV=2	glycosyl hydrolase family 17 protein [Arabidopsis lyrata subsp. lyrata]
Bju039335	2.81e-06	-4.07752	down	--	uncharacterized protein [Arabidopsis thaliana]
Bju010404	0	-6.02834	down	Probable polygalacturonase OS=Vitis vinifera GN=GSVIVT00026920001 PE=1 SV=1	pectin lyase-like protein [Arabidopsis thaliana]
Bju074082	2.43e-10	-5.41703	down	COBRA-like protein 9 OS=Arabidopsis thaliana GN=COBL9 PE=2 SV=1	hypothetical protein ARALYDRAFT_494988 [Arabidopsis lyrata subsp. lyrata]
Bju044399	0	-5.29483	down	Peroxidase 65 OS=Arabidopsis thaliana GN=PER65 PE=2 SV=2	peroxidase 65 [Brassica rapa]
Bju002528	4.09e-07	2.25432	up	D-3-phosphoglycerate dehydrogenase, chloroplastic OS=Arabidopsis thaliana GN=At1g17745 PE=1 SV=2	D-3-phosphoglycerate dehydrogenase [Arabidopsis thaliana]
Bju044311	1.1e-12	-4.7976	down	Probable ADP-ribosylation factor GTPase-activating protein AGD11 OS=Arabidopsis thaliana GN=AGD11 PE=2 SV=1	C2 domain-containing protein [Brassica rapa]
Bju039871	0	-6.41623	down	Uncharacterized histidine-rich protein DDB_G0274557 OS=Dictyostelium discoideum GN=DDB_G0274557 PE=4 SV=1	protease inhibitor/seed storage/LTP family protein [Arabidopsis thaliana]
Bju078240	0.00572543	1.99503	up	10-deacetylbaccatin III 10-O-acetyltransferase OS=Taxus cuspidata PE=1 SV=1	spermidine disinapoyl acyltransferase [Arabidopsis thaliana]
Bju041187	6.95e-09	-3.22647	down	Ammonium transporter 1 member 4 OS=Arabidopsis thaliana GN=AMT1-4 PE=1 SV=1	hypothetical protein CARUB_v10007502mg [Capsella rubella]
Bju040573	2.21e-07	-2.31395	down	Serine/threonine-protein kinase HT1 OS=Arabidopsis thaliana GN=HT1 PE=1 SV=1	hypothetical protein ARALYDRAFT_898756 [Arabidopsis lyrata subsp. lyrata]
Bju061892	0.000363106	2.2226	up	F-box protein At1g10780 OS=Arabidopsis thaliana GN=At1g10780 PE=2 SV=1	F-box/RNI-like protein [Arabidopsis thaliana]
Bju074364	5.85e-08	-4.9928	down	Probable protein S-acyltransferase 3 OS=Arabidopsis thaliana GN=PAT03 PE=2 SV=1	hypothetical protein CARUB_v10003828mg [Capsella rubella]
Bju059135	0.000156084	1.78696	up	Polygalacturonase inhibitor 1 OS=Arabidopsis thaliana GN=PGIP1 PE=2 SV=1	polygalacturonase inhibitory protein [Brassica rapa subsp. oleifera]
Bju060118	0.00642506	-3.67718	down	mRNA-capping enzyme OS=Homo sapiens GN=RNGTT PE=1 SV=1	hypothetical protein ARALYDRAFT_910925 [Arabidopsis lyrata subsp. lyrata]
Bju030114	0.000188094	-2.55697	down	PH-interacting protein OS=Homo sapiens GN=PHIP PE=1 SV=2	WD40/YVTN repeat and Bromo-WDR9-I-like domain-containing protein [Arabidopsis thaliana]
Bju072349	0.00923713	1.86692	up	Cytochrome P450 83B1 OS=Arabidopsis thaliana GN=CYP83B1 PE=1 SV=1	CYP83B1 [Brassica rapa subsp. pekinensis]
Bju075474	0.00642506	-3.67718	down	Bidirectional sugar transporter SWEET5 OS=Arabidopsis thaliana GN=SWEET5 PE=2 SV=2	bidirectional sugar transporter SWEET5 [Arabidopsis thaliana]
Bju058192	0.000178651	-1.93374	down	Jasmonic acid-amido synthetase JAR1 OS=Arabidopsis thaliana GN=JAR1 PE=1 SV=2	jasmonic acid-amido synthetase JAR1 [Arabidopsis thaliana]
Bju065668	6.74e-09	-3.36289	down	Metalloendoproteinase 1 OS=Glycine max PE=1 SV=2	matrix metalloproteinase [Arabidopsis thaliana]
Bju027805	1.09e-07	-4.3621	down	WAT1-related protein At4g01430 OS=Arabidopsis thaliana GN=At4g01430 PE=2 SV=1	hypothetical protein CARUB_v10003489mg [Capsella rubella]
Bju028758	0.00102388	-1.73203	down	Zinc finger CCCH domain-containing protein 34 OS=Arabidopsis thaliana GN=At3g06410 PE=2 SV=2	CCCH type zinc finger protein [Brassica rapa]
Bju049283	3.06e-05	-4.38928	down	Alpha/beta hydrolase domain-containing protein 17B OS=Gallus gallus GN=ABHD17B PE=2 SV=1	hypothetical protein ARALYDRAFT_320242 [Arabidopsis lyrata subsp. lyrata]
Bju052532	8.04e-06	-1.96331	down	Delta(8)-fatty-acid desaturase OS=Borago officinalis GN=sld1 PE=1 SV=1	delta8-sphingolipid desaturase [Brassica rapa]
Bju034596	9.54e-08	-4.95111	down	Heat shock protein STI OS=Glycine max GN=STI PE=1 SV=1	carboxylate clamp-tetratricopeptide repeat protein [Arabidopsis thaliana]
Bju071480	0.00185871	1.87375	up	Protein RALF-like 34 OS=Arabidopsis thaliana GN=RALFL34 PE=2 SV=1	hypothetical protein CARUB_v10027357mg [Capsella rubella]
Bju031900	0	-5.41181	down	Sugar transport protein 7 OS=Arabidopsis thaliana GN=STP7 PE=2 SV=1	hypothetical protein ARALYDRAFT_899453 [Arabidopsis lyrata subsp. lyrata]
Bju069315	9.32e-11	-4.88291	down	REF/SRPP-like protein At3g05500 OS=Arabidopsis thaliana GN=At3g05500 PE=2 SV=1	rubber elongation factor family protein [Arabidopsis lyrata subsp. lyrata]
Bju036709	1.56e-07	-4.90817	down	--	hypothetical protein CARUB_v10012233mg [Capsella rubella]
Bju059328	0	-5.86866	down	L-ascorbate oxidase homolog OS=Brassica napus GN=Bp10 PE=2 SV=1	hypothetical protein ARALYDRAFT_892557 [Arabidopsis lyrata subsp. lyrata]
Bju030606	4.44e-05	-3.47862	down	--	hypothetical protein ARALYDRAFT_482777 [Arabidopsis lyrata subsp. lyrata]
Bju042200	5.87e-13	-5.81588	down	Myosin heavy chain kinase B OS=Dictyostelium discoideum GN=mhkB PE=2 SV=1	hypothetical protein CARUB_v10007640mg [Capsella rubella]
Bju045618	0.00343846	-3.77601	down	Sn1-specific diacylglycerol lipase beta OS=Homo sapiens GN=DAGLB PE=1 SV=2	hypothetical protein ARALYDRAFT_311660 [Arabidopsis lyrata subsp. lyrata]
Bju034558	0	-5.17134	down	Putative invertase inhibitor OS=Platanus acerifolia PE=1 SV=1	hypothetical protein CARUB_v10027615mg [Capsella rubella]
Bju017146	0.000169563	-4.1886	down	Oleosin 18.5 kDa OS=Arabidopsis thaliana GN=At4g25140 PE=1 SV=1	Oleosin family protein [Arabidopsis thaliana]
Bju063130	0.00420597	-1.93671	down	--	uncharacterized protein [Arabidopsis thaliana]
Bju042701	0.000169563	-4.1886	down	Retrovirus-related Pol polyprotein from transposon TNT 1-94 OS=Nicotiana tabacum PE=2 SV=1	hypothetical protein VITISV_021034 [Vitis vinifera]
Bju036131	5.42e-06	2.39381	up	Cytochrome P450 86B1 OS=Arabidopsis thaliana GN=CYP86B1 PE=2 SV=1	hypothetical protein CARUB_v10004619mg [Capsella rubella]
Bju032687	7.77e-16	-6.20098	down	Inorganic pyrophosphatase 2 OS=Arabidopsis thaliana GN=At1g17710 PE=2 SV=1	phosphoric monoester hydrolase [Arabidopsis lyrata subsp. lyrata]
Bju011550	0	-5.51218	down	Classical arabinogalactan protein 6 OS=Arabidopsis thaliana GN=AGP6 PE=2 SV=1	hypothetical protein ARALYDRAFT_488278 [Arabidopsis lyrata subsp. lyrata]
Bju051812	0.00625078	3.21181	up	--	hypothetical protein ARALYDRAFT_479252 [Arabidopsis lyrata subsp. lyrata]
Bju037617	1.15e-05	-1.95562	down	--	hypothetical protein ARALYDRAFT_494828 [Arabidopsis lyrata subsp. lyrata]
Bju063834	3.06e-05	-4.38928	down	Probable protein S-acyltransferase 3 OS=Arabidopsis thaliana GN=PAT03 PE=2 SV=1	hypothetical protein CARUB_v10003828mg [Capsella rubella]
Bju052368	0	-5.97491	down	--	hydrolase, alpha/beta fold family protein [Arabidopsis lyrata subsp. lyrata]
Bju044049	0.000343028	-2.65361	down	Sulfate transporter 1.2 OS=Arabidopsis thaliana GN=SULTR1;2 PE=1 SV=1	high-affinity sulfate transporter 1;2a [Brassica juncea]
Bju048351	0.00014397	-1.85531	down	Uncharacterized protein At4g22758 OS=Arabidopsis thaliana GN=At4g22758 PE=2 SV=1	hypothetical protein ARALYDRAFT_894896 [Arabidopsis lyrata subsp. lyrata]
Bju029428	0.00352627	-1.6113	down	Phospholipase D beta 1 OS=Arabidopsis thaliana GN=PLDBETA1 PE=2 SV=4	phospholipase D beta 1 [Arabidopsis thaliana]
Bju018826	0.000137452	1.92871	up	Putative protein TPRXL OS=Homo sapiens GN=TPRXL PE=5 SV=2	ARM repeat superfamily protein [Arabidopsis thaliana]
Bju057617	0.005167	-1.57903	down	Monosaccharide-sensing protein 1 OS=Arabidopsis thaliana GN=MSSP1 PE=1 SV=2	tonoplast monosaccharide transporter1 [Arabidopsis thaliana]
Bju015565	2.05e-13	-5.26476	down	Leucine-rich repeat extensin-like protein 2 OS=Arabidopsis thaliana GN=LRX2 PE=1 SV=1	hypothetical protein ARALYDRAFT_906612 [Arabidopsis lyrata subsp. lyrata]
Bju006202	5.37e-05	-4.32544	down	Oleosin 18.5 kDa OS=Arabidopsis thaliana GN=At4g25140 PE=1 SV=1	Oleosin-like protein [Arabidopsis thaliana]
Bju049927	0.00015397	-3.66402	down	--	putative non-LTR retroelement reverse transcriptase [Arabidopsis thaliana]
Bju079079	0	-7.00165	down	Oleosin-B2 (Fragment) OS=Brassica napus GN=OlnB2 PE=1 SV=1	RecName: Full=Oleosin-B2; AltName: Full=Oleosin-C98; Contains: RecName: Full=Pollen coat protein B2
Bju008393	1.11e-16	-6.32041	down	Uncharacterized protein At2g34160 OS=Arabidopsis thaliana GN=At2g34160 PE=1 SV=1	DUO1-activated nucleic acid binding protein [Arabidopsis thaliana]
Bju038705	5.71e-12	-3.71758	down	--	hypothetical protein CARUB_v10003200mg [Capsella rubella]
Bju012441	0	-5.07127	down	Pollen-specific protein-like At4g18596 OS=Arabidopsis thaliana GN=At4g18596 PE=2 SV=1	hypothetical protein ARALYDRAFT_494394 [Arabidopsis lyrata subsp. lyrata]
Bju027329	2.21e-06	-3.11548	down	Uncharacterized membrane protein At1g06890 OS=Arabidopsis thaliana GN=At1g06890 PE=1 SV=1	hypothetical protein ARALYDRAFT_921025 [Arabidopsis lyrata subsp. lyrata]
Bju002221	3.16e-13	-4.42136	down	Cytochrome P450 71A1 OS=Persea americana GN=CYP71A1 PE=1 SV=2	hypothetical protein CARUB_v10011315mg [Capsella rubella]
Bju018452	2.18e-09	-3.0726	down	Probable phosphatidylinositol 4-kinase type 2-beta At1g26270 OS=Arabidopsis thaliana GN=At1g26270 PE=1 SV=1	phosphatidylinositol 3- and 4-kinase / ubiquitin family protein [Arabidopsis thaliana]
Bju030090	0.00023287	-1.74335	down	Omega-6 fatty acid desaturase, chloroplastic OS=Brassica napus PE=2 SV=1	RecName: Full=Omega-6 fatty acid desaturase, chloroplastic; Flags: Precursor
Bju024374	9.78e-12	-5.02949	down	Protein PLANT CADMIUM RESISTANCE 11 OS=Arabidopsis thaliana GN=PCR11 PE=3 SV=1	hypothetical protein ARALYDRAFT_894633 [Arabidopsis lyrata subsp. lyrata]
Bju077623	2.71e-12	-5.71983	down	Rho GDP-dissociation inhibitor 1 OS=Arabidopsis thaliana GN=GDI1 PE=1 SV=1	hypothetical protein CARUB_v10022325mg [Capsella rubella]
Bju008305	0	-5.74947	down	Putative cysteine-rich repeat secretory protein 17 OS=Arabidopsis thaliana GN=CRRSP17 PE=3 SV=1	hypothetical protein CARUB_v10015439mg [Capsella rubella]
Bju076585	2.75e-06	-2.07081	down	Sugar transporter ERD6-like 6 OS=Arabidopsis thaliana GN=At1g75220 PE=2 SV=1	hypothetical protein CARUB_v10020200mg [Capsella rubella]
Bju045148	1.17e-14	-3.37336	down	UDP-glucose 4-epimerase 2 OS=Arabidopsis thaliana GN=UGE2 PE=1 SV=1	UDP-D-glucose/UDP-D-galactose 4-epimerase 2 [Arabidopsis lyrata subsp. lyrata]
Bju032151	2.22e-15	-3.68274	down	Bidirectional sugar transporter SWEET14 OS=Arabidopsis thaliana GN=SWEET14 PE=3 SV=1	nodulin MtN3 family protein [Arabidopsis lyrata subsp. lyrata]
Bju052025	1.86e-06	-3.78025	down	--	hypothetical protein CARUB_v10007364mg [Capsella rubella]
Bju072279	0.00553783	-1.46381	down	Stem-specific protein TSJT1 OS=Nicotiana tabacum GN=TSJT1 PE=2 SV=1	aluminum induced protein with YGL and LRDR motifs [Arabidopsis thaliana]
Bju042934	4.14e-08	-4.09358	down	Monoglyceride lipase OS=Homo sapiens GN=MGLL PE=1 SV=2	esterase/lipase/thioesterase family protein [Arabidopsis thaliana]
Bju038096	0	-5.7765	down	Probable beta-1,3-galactosyltransferase 8 OS=Arabidopsis thaliana GN=B3GALT8 PE=2 SV=1	hypothetical protein CARUB_v10012254mg [Capsella rubella]
Bju000879	5.66e-15	-4.63904	down	Serine/threonine-protein kinase HT1 OS=Arabidopsis thaliana GN=HT1 PE=1 SV=1	hypothetical protein ARALYDRAFT_898756 [Arabidopsis lyrata subsp. lyrata]
Bju009672	0.00500195	2.40243	up	Tyrosine decarboxylase 1 OS=Arabidopsis thaliana GN=ELI5 PE=2 SV=1	hypothetical protein ARALYDRAFT_900384 [Arabidopsis lyrata subsp. lyrata]
Bju004296	5.85e-08	-4.9928	down	PHD finger protein MALE STERILITY 1 OS=Arabidopsis thaliana GN=MS1 PE=1 SV=1	PHD finger protein MALE STERILITY 1 [Arabidopsis thaliana]
Bju052847	0.00317339	2.06498	up	Cannabidiolic acid synthase-like 1 OS=Cannabis sativa GN=CBDAS2 PE=2 SV=1	tetrahydroberberine oxidase-like protein [Arabidopsis thaliana]
Bju048370	3.06e-05	-4.38928	down	Probable inactive poly [ADP-ribose] polymerase SRO3 OS=Arabidopsis thaliana GN=SRO3 PE=1 SV=2	hypothetical protein ARALYDRAFT_476164 [Arabidopsis lyrata subsp. lyrata]
Bju081769	0	-5.10101	down	Receptor-like serine/threonine-protein kinase SD1-8 OS=Arabidopsis thaliana GN=SD18 PE=1 SV=1	receptor-like kinase [Brassica oleracea var. viridis]
Bju014647	4.04e-13	-5.22474	down	Vegetative cell wall protein gp1 OS=Chlamydomonas reinhardtii GN=GP1 PE=2 SV=1	ECA1 gametogenesis related family protein [Arabidopsis thaliana]
Bju070070	0.00707814	-2.30323	down	Dual specificity protein phosphatase 1 OS=Arabidopsis thaliana GN=DSPTP1 PE=1 SV=1	unnamed protein product [Thellungiella halophila]
Bju073044	1.32e-06	-3.26796	down	Putative calcium-transporting ATPase 13, plasma membrane-type OS=Arabidopsis thaliana GN=ACA13 PE=3 SV=1	hypothetical protein ARALYDRAFT_898774 [Arabidopsis lyrata subsp. lyrata]
Bju004389	5.79e-10	-5.35444	down	Probable inactive leucine-rich repeat receptor-like protein kinase At5g20690 OS=Arabidopsis thaliana GN=At5g20690 PE=2 SV=4	hypothetical protein ARALYDRAFT_488975 [Arabidopsis lyrata subsp. lyrata]
Bju002360	0.00407965	1.76294	up	Neural Wiskott-Aldrich syndrome protein OS=Rattus norvegicus GN=Wasl PE=1 SV=2	hypothetical protein ARALYDRAFT_888561 [Arabidopsis lyrata subsp. lyrata]
Bju026728	0	-5.0123	down	Chalcone synthase E OS=Ipomoea purpurea GN=CHSE PE=2 SV=1	chalcone synthase 6 protein [Brassica rapa subsp. rapa]
Bju050211	9.37e-05	-1.86216	down	F-box protein At2g32560 OS=Arabidopsis thaliana GN=At2g32560 PE=2 SV=1	F-box protein [Arabidopsis thaliana]
Bju063043	8.1e-15	-3.52414	down	Indole-3-acetic acid-induced protein ARG2 OS=Vigna radiata var. radiata GN=ARG2 PE=2 SV=1	hypothetical protein ARALYDRAFT_327563 [Arabidopsis lyrata subsp. lyrata]
Bju019868	1.04e-05	3.63919	up	Gibberellin 20 oxidase 5 OS=Arabidopsis thaliana GN=GA20OX5 PE=2 SV=1	GSL-ALK copy 2 [Brassica juncea]
Bju021549	0.000441265	-3.53905	down	Signal recognition particle 54 kDa protein 3 OS=Arabidopsis thaliana GN=SRP-54C PE=2 SV=2	hypothetical protein CARUB_v10008947mg [Capsella rubella]
Bju025932	0.000757977	-1.80431	down	Early endosome antigen 1 OS=Homo sapiens GN=EEA1 PE=1 SV=2	hypothetical protein CARUB_v10019708mg [Capsella rubella]
Bju058180	3.61e-08	-5.03333	down	Delta(8)-fatty-acid desaturase OS=Helianthus annuus GN=sld1 PE=1 SV=1	delta8-sphingolipid desaturase [Brassica rapa]
Bju064835	7.5e-05	-1.88471	down	Glycerol kinase OS=Arabidopsis thaliana GN=GLPK PE=1 SV=1	At1g80460 [Arabidopsis lyrata subsp. lyrata]
Bju029047	0	-5.96175	down	Metallothionein-like protein type 2 OS=Brassica rapa PE=3 SV=1	metallothionein 2a [Noccaea caerulescens]
Bju080852	4.26e-07	-4.24694	down	Protein RALF-like 17 OS=Arabidopsis thaliana GN=RALFL17 PE=3 SV=1	protein ralf-like 17 [Arabidopsis thaliana]
Bju062982	2.69e-14	-4.00443	down	PTI1-like tyrosine-protein kinase 3 OS=Arabidopsis thaliana GN=PTI13 PE=1 SV=1	hypothetical protein CARUB_v10023337mg [Capsella rubella]
Bju085567	0.000429135	-2.54602	down	Paired amphipathic helix protein Sin3-like 6 OS=Arabidopsis thaliana GN=SNL6 PE=3 SV=2	paired amphipathic helix protein Sin3-like 6 [Arabidopsis thaliana]
Bju026882	0	-6.00229	down	Target of Myb protein 1 OS=Dictyostelium discoideum GN=tom1 PE=1 SV=1	ENTH/VHS/GAT family protein [Arabidopsis thaliana]
Bju074707	1.33e-15	-4.90854	down	Nipped-B-like protein B OS=Danio rerio GN=nipblb PE=2 SV=1	hypothetical protein ARALYDRAFT_896138 [Arabidopsis lyrata subsp. lyrata]
Bju030234	4.44e-05	-1.80513	down	4-coumarate--CoA ligase-like 8 OS=Arabidopsis thaliana GN=4CLL8 PE=2 SV=2	4-coumarate-CoA ligase-like protein [Arabidopsis thaliana]
Bju010709	2.26e-07	2.77954	up	Cytosolic sulfotransferase 3 OS=Arabidopsis thaliana GN=SOT3 PE=3 SV=1	predicted protein [Arabidopsis lyrata subsp. lyrata]
Bju023713	0.00534747	-1.66607	down	Protein SEC13 homolog OS=Rattus norvegicus GN=Sec13 PE=1 SV=1	transducin family protein [Arabidopsis lyrata subsp. lyrata]
Bju073173	1.04e-10	-5.47703	down	Late embryogenesis abundant protein OS=Raphanus sativus PE=2 SV=1	Dehydrin family protein [Arabidopsis thaliana]
Bju011870	0.00642506	-3.67718	down	Dehydrodolichyl diphosphate synthase 5 OS=Arabidopsis thaliana GN=At5g58784 PE=2 SV=2	dehydrodolichyl diphosphate synthase 5 [Arabidopsis thaliana]
Bju035765	1.63e-13	-4.90849	down	Formin-like protein 3 OS=Arabidopsis thaliana GN=FH3 PE=2 SV=3	predicted protein [Arabidopsis lyrata subsp. lyrata]
Bju046763	0	-6.02638	down	Serine carboxypeptidase-like 49 OS=Arabidopsis thaliana GN=SCPL49 PE=2 SV=2	serine carboxypeptidase-like 49 [Arabidopsis thaliana]
Bju001898	0.0053372	-1.47313	down	1-aminocyclopropane-1-carboxylate oxidase OS=Brassica juncea GN=ACO PE=2 SV=1	ACC oxidase [Brassica oleracea]
Bju002601	2.89e-08	-4.46875	down	Nucleolin OS=Pongo abelii GN=NCL PE=2 SV=3	hypothetical protein CARUB_v10011230mg [Capsella rubella]
Bju006506	0.00428645	-2.46286	down	Probable beta-1,4-xylosyltransferase IRX9 OS=Arabidopsis thaliana GN=IRX9 PE=2 SV=1	probable beta-1,4-xylosyltransferase IRX9 [Arabidopsis thaliana]
Bju026690	0.00222566	-3.3286	down	Probable E3 ubiquitin ligase SUD1 OS=Arabidopsis thaliana GN=SUD1 PE=1 SV=1	ssm4 protein, putative [Ricinus communis]
Bju077162	2.71e-12	-5.71983	down	Transcription factor bHLH91 OS=Arabidopsis thaliana GN=BHLH91 PE=2 SV=1	basic helix-loop-helix family protein [Arabidopsis lyrata subsp. lyrata]
Bju018969	4.25e-05	-1.8089	down	Phenylalanine ammonia-lyase 4 OS=Arabidopsis thaliana GN=PAL4 PE=1 SV=1	phenylalanine ammonia-lyase 4 [Arabidopsis thaliana]
Bju078299	0.00085371	3.14634	up	Peroxidase P7 OS=Brassica rapa PE=1 SV=3	korean-radish isoperoxidase [Raphanus sativus]
Bju075685	1.48e-06	2.63721	up	Metacaspase-3 OS=Arabidopsis thaliana GN=AMC3 PE=2 SV=1	metacaspase 3 [Arabidopsis thaliana]
Bju041522	3.3e-05	-3.83326	down	Putative ALA-interacting subunit 4 OS=Arabidopsis thaliana GN=ALIS4 PE=2 SV=2	ligand-effect modulator 3 family protein / CDC50 family protein [Arabidopsis thaliana]
Bju009152	0	-6.88281	down	PTI1-like tyrosine-protein kinase 3 OS=Arabidopsis thaliana GN=PTI13 PE=1 SV=1	hypothetical protein ARALYDRAFT_483429 [Arabidopsis lyrata subsp. lyrata]
Bju010223	5.5e-05	-2.50382	down	--	Oxoglutarate/iron-dependent oxygenase [Arabidopsis thaliana]
Bju048833	0	-6.9157	down	IST1-like protein OS=Dictyostelium discoideum GN=DDB_G0289029 PE=3 SV=1	Regulator of Vps4 activity in the MVB pathway protein [Arabidopsis thaliana]
Bju002481	0.00185391	-3.86851	down	MORC family CW-type zinc finger protein 4 OS=Mus musculus GN=Morc4 PE=2 SV=2	ATP binding protein [Arabidopsis lyrata subsp. lyrata]
Bju049251	0	-6.82542	down	Cytochrome P450 705A5 OS=Arabidopsis thaliana GN=CYP705A5 PE=2 SV=1	CYP705A24 [Arabidopsis lyrata subsp. lyrata]
Bju083061	0.000343028	-2.65361	down	Mitogen-activated protein kinase kinase kinase 2 OS=Arabidopsis thaliana GN=ANP2 PE=2 SV=1	MAPKKK18 [Arabidopsis lyrata subsp. lyrata]
Bju001741	5.37e-05	-4.32544	down	Protein NtpR OS=Enterococcus hirae (strain ATCC 9790 / DSM 20160 / JCM 8729 / LMG 6399 / NBRC 3181 / NCIMB 6459 / NCDO 1258) GN=ntpR PE=4 SV=2	hypothetical protein CARUB_v10017274mg [Capsella rubella]
Bju019240	0.00025997	-3.60289	down	Tetratricopeptide repeat protein 1 OS=Mus musculus GN=Ttc1 PE=2 SV=1	hypothetical protein CARUB_v10022695mg [Capsella rubella]
Bju055572	2.89e-08	-4.46875	down	--	hypothetical protein ARALYDRAFT_482777 [Arabidopsis lyrata subsp. lyrata]
Bju044458	3.43e-05	-1.93894	down	Axial regulator YABBY 4 OS=Arabidopsis thaliana GN=YAB4 PE=1 SV=2	hypothetical protein ARALYDRAFT_335587 [Arabidopsis lyrata subsp. lyrata]
Bju033840	2.17e-07	-3.96264	down	Peroxidase 68 OS=Arabidopsis thaliana GN=PER68 PE=2 SV=1	peroxidase [Arabidopsis thaliana]
Bju010345	7.79e-07	-3.856	down	GPI-anchored protein LORELEI OS=Arabidopsis thaliana GN=LRE PE=2 SV=1	LORELEI-like-GPI anchored protein 3 [Arabidopsis thaliana]
Bju023237	2.24e-08	-5.07275	down	--	mate efflux family protein [Arabidopsis lyrata subsp. lyrata]
Bju015169	0	-6.10261	down	Embryonic protein DC-8 OS=Daucus carota PE=3 SV=1	late embryogenesis abundant domain-containing protein [Arabidopsis lyrata subsp. lyrata]
Bju021968	0	-6.04715	down	Probable pectinesterase/pectinesterase inhibitor 58 OS=Arabidopsis thaliana GN=PME58 PE=2 SV=1	pectinesterase family protein [Arabidopsis lyrata subsp. lyrata]
Bju073790	0.000748758	1.79673	up	Patellin-6 OS=Arabidopsis thaliana GN=PATL6 PE=2 SV=1	SEC14 cytosolic factor family protein [Arabidopsis lyrata subsp. lyrata]
Bju044437	0.00441867	-1.48179	down	L-arabinokinase OS=Arabidopsis thaliana GN=ARA1 PE=1 SV=1	hypothetical protein CARUB_v10006626mg, partial [Capsella rubella]
Bju002614	0	-5.96857	down	Putative clathrin assembly protein At1g03050 OS=Arabidopsis thaliana GN=At1g03050 PE=2 SV=1	hypothetical protein CARUB_v10008628mg [Capsella rubella]
Bju046850	0.000265417	-2.1369	down	Protein TRANSPARENT TESTA 12 OS=Arabidopsis thaliana GN=TT12 PE=2 SV=1	unnamed protein product [Thellungiella halophila]
Bju059133	0	-6.07716	down	Polygalacturonase inhibitor 1 OS=Arabidopsis thaliana GN=PGIP1 PE=2 SV=1	polygalacturonase inhibitory protein [Brassica rapa subsp. oleifera]
Bju012456	0.0031958	2.15673	up	Auxin-responsive protein IAA18 OS=Arabidopsis thaliana GN=IAA18 PE=1 SV=2	hypothetical protein ARALYDRAFT_892185 [Arabidopsis lyrata subsp. lyrata]
Bju058687	0	-6.47552	down	--	hypothetical protein ARALYDRAFT_485631 [Arabidopsis lyrata subsp. lyrata]
Bju030045	0	-5.37381	down	Probable boron transporter 7 OS=Arabidopsis thaliana GN=BOR7 PE=2 SV=3	HCO3- transporter family [Arabidopsis thaliana]
Bju047137	0.00222566	-3.3286	down	Probable pectate lyase 6 OS=Arabidopsis thaliana GN=At2g02720 PE=2 SV=1	pectate lyase family protein [Arabidopsis lyrata subsp. lyrata]
Bju081997	0	-5.05214	down	Protein RALF-like 4 OS=Arabidopsis thaliana GN=RALFL4 PE=3 SV=1	protein ralf-like 4 [Arabidopsis thaliana]
Bju054733	1.37e-05	-1.88085	down	Expansin-A11 OS=Arabidopsis thaliana GN=EXPA11 PE=2 SV=1	expansin-A11 [Arabidopsis thaliana]
Bju018698	0.000304714	-4.11499	down	ABC transporter A family member 12 OS=Arabidopsis thaliana GN=ABCA12 PE=3 SV=1	predicted protein [Arabidopsis lyrata subsp. lyrata]
Bju023526	0.00154616	-2.48903	down	Zinc finger protein ZAT4 OS=Arabidopsis thaliana GN=ZAT4 PE=2 SV=1	C2H2-like zinc finger protein [Arabidopsis thaliana]
Bju002241	0	-5.11051	down	Pollen-specific protein SF3 OS=Helianthus annuus GN=SF3 PE=2 SV=1	LIM domain-containing protein [Arabidopsis lyrata subsp. lyrata]
Bju077806	5.11e-08	-2.75738	down	Heparanase-like protein 3 OS=Arabidopsis thaliana GN=At5g34940 PE=2 SV=2	glycosyl hydrolase family 79 N-terminal domain-containing protein [Arabidopsis lyrata subsp. lyrata]
Bju049973	3.35e-06	-2.02584	down	Beta-fructofuranosidase, insoluble isoenzyme CWINV4 OS=Arabidopsis thaliana GN=CWINV4 PE=2 SV=1	hypothetical protein CARUB_v10022878mg [Capsella rubella]
Bju042343	0.00539596	1.58524	up	Probable glucan endo-1,3-beta-glucosidase A6 OS=Arabidopsis thaliana GN=A6 PE=2 SV=1	glycosyl hydrolase family 17 protein [Arabidopsis lyrata subsp. lyrata]
Bju021172	0.00185391	-3.86851	down	--	hypothetical protein ARALYDRAFT_891373 [Arabidopsis lyrata subsp. lyrata]
Bju006725	2.24e-08	-5.07275	down	Phosphoinositide phospholipase C 6 OS=Arabidopsis thaliana GN=PLC6 PE=2 SV=2	phosphoinositide-specific phospholipase C family protein [Arabidopsis lyrata subsp. lyrata]
Bju078946	7.34e-14	4.78321	up	Sugar transporter ERD6-like 16 OS=Arabidopsis thaliana GN=At5g18840 PE=2 SV=2	sugar transporter ERD6-like 16 [Arabidopsis thaliana]
Bju053774	0.0089957	-1.43102	down	Strictosidine synthase 1 OS=Arabidopsis thaliana GN=SS1 PE=2 SV=2	unnamed protein product [Thellungiella halophila]
Bju045479	0.000182908	2.11461	up	Early nodulin-like protein 1 OS=Arabidopsis thaliana GN=At2g25060 PE=1 SV=2	hypothetical protein ARALYDRAFT_491553 [Arabidopsis lyrata subsp. lyrata]
Bju031458	0	-6.39401	down	Fructose-bisphosphate aldolase, cytoplasmic isozyme 2 OS=Pisum sativum PE=1 SV=1	hypothetical protein CARUB_v10001255mg [Capsella rubella]
Bju034546	6.83e-11	-2.88159	down	Putative MO25-like protein At5g47540 OS=Arabidopsis thaliana GN=At5g47540 PE=2 SV=1	hypothetical protein CARUB_v10026719mg [Capsella rubella]
Bju060426	0	-5.69573	down	Putative caffeoyl-CoA O-methyltransferase At1g67980 OS=Arabidopsis thaliana GN=At1g67980 PE=2 SV=1	caffeoyl-CoA 3-O-methyltransferase [Arabidopsis thaliana]
Bju064115	4.47e-08	-4.43407	down	CRIB domain-containing protein RIC3 OS=Arabidopsis thaliana GN=RIC3 PE=1 SV=1	ROP-interactive CRIB motif-containing protein 3 [Arabidopsis thaliana]
Bju006445	7.67e-09	-3.97693	down	--	2-oxoglutarate (2OG) and Fe(II)-dependent oxygenase superfamily protein [Arabidopsis thaliana]
Bju053775	3.52e-11	-4.14607	down	Strictosidine synthase 1 OS=Arabidopsis thaliana GN=SS1 PE=2 SV=2	strictosidine synthase family protein [Arabidopsis lyrata subsp. lyrata]
Bju017140	2.22e-16	-5.03966	down	Putative proline-rich receptor-like protein kinase PERK6 OS=Arabidopsis thaliana GN=PERK6 PE=2 SV=2	putative proline-rich receptor-like protein kinase PERK6 [Arabidopsis thaliana]
Bju017269	0.00428645	-2.46286	down	Probable leucine-rich repeat receptor-like serine/threonine-protein kinase At3g14840 OS=Arabidopsis thaliana GN=LRR-RLK PE=1 SV=1	leucine-rich repeat transmembrane protein kinase [Arabidopsis thaliana]
Bju037828	0.00343846	-3.77601	down	Histone H2B.2 OS=Arabidopsis thaliana GN=At1g08170 PE=2 SV=1	histone H2B [Arabidopsis thaliana]
Bju018670	0.00100747	-3.95543	down	Epsin-1 OS=Rattus norvegicus GN=Epn1 PE=1 SV=1	hypothetical protein CARUB_v10015977mg [Capsella rubella]
Bju055847	1.07e-07	-3.34952	down	Tyrosine decarboxylase 1 OS=Arabidopsis thaliana GN=ELI5 PE=2 SV=1	hypothetical protein CARUB_v10013493mg [Capsella rubella]
Bju017390	1.02e-09	-3.24143	down	Transmembrane protein 53 OS=Bos taurus GN=TMEM53 PE=2 SV=1	hypothetical protein CARUB_v10015771mg [Capsella rubella]
Bju039528	5.5e-05	-2.50382	down	Cytochrome c oxidase copper chaperone 1 OS=Arabidopsis thaliana GN=COX17-1 PE=2 SV=1	hypothetical protein ARALYDRAFT_897817 [Arabidopsis lyrata subsp. lyrata]
Bju004418	0.00642506	-3.67718	down	--	hypothetical protein ARALYDRAFT_910206 [Arabidopsis lyrata subsp. lyrata]
Bju026380	9.24e-06	-3.40633	down	Bidirectional sugar transporter SWEET14 OS=Arabidopsis thaliana GN=SWEET14 PE=3 SV=1	nodulin MtN3 family protein [Arabidopsis lyrata subsp. lyrata]
Bju065885	0.00427805	3.2698	up	Inositol oxygenase 1 OS=Arabidopsis thaliana GN=MIOX1 PE=2 SV=1	hypothetical protein CARUB_v10009817mg [Capsella rubella]
Bju063989	2.33e-07	-2.22299	down	Probable 1-acyl-sn-glycerol-3-phosphate acyltransferase 5 OS=Arabidopsis thaliana GN=LPAT5 PE=2 SV=1	hypothetical protein ARALYDRAFT_318646 [Arabidopsis lyrata subsp. lyrata]
Bju003973	0.00135163	1.86419	up	Sulfated surface glycoprotein 185 OS=Volvox carteri PE=1 SV=1	putative glycine-rich protein [Brassica napus]
Bju038512	3.99e-07	-2.21751	down	UDP-glycosyltransferase 72E3 OS=Arabidopsis thaliana GN=UGT72E3 PE=1 SV=1	UDP-glucoronosyl/UDP-glucosyl transferase family protein [Arabidopsis lyrata subsp. lyrata]
Bju052320	8.36e-09	-4.21362	down	U-box domain-containing protein 15 OS=Arabidopsis thaliana GN=PUB15 PE=2 SV=2	binding protein [Arabidopsis lyrata subsp. lyrata]
Bju061293	2.79e-05	-2.17082	down	Probable transporter MCH1 OS=Yarrowia lipolytica (strain CLIB 122 / E 150) GN=MCH1 PE=3 SV=1	major facilitator protein [Arabidopsis thaliana]
Bju063058	2.1e-05	-2.50241	down	Sugar transport protein 7 OS=Arabidopsis thaliana GN=STP7 PE=2 SV=1	hypothetical protein ARALYDRAFT_327595 [Arabidopsis lyrata subsp. lyrata]
Bju079690	0	-6.76605	down	Pectinesterase PPME1 OS=Arabidopsis thaliana GN=PPME1 PE=1 SV=1	pectinesterase [Brassica rapa subsp. pekinensis]
Bju001680	1.38e-09	-3.13703	down	Peroxisomal membrane protein 11E OS=Arabidopsis thaliana GN=PEX11E PE=1 SV=1	hypothetical protein CARUB_v10017960mg [Capsella rubella]
Bju068423	1.11e-06	2.48073	up	Pathogenesis-related protein 5 OS=Arabidopsis thaliana GN=At1g75040 PE=1 SV=1	hypothetical protein ARALYDRAFT_316436 [Arabidopsis lyrata subsp. lyrata]
Bju006620	0	-5.46063	down	Putative white-brown complex homolog protein 30 OS=Arabidopsis thaliana GN=WBC30 PE=3 SV=3	non-intrinsic ABC protein 12 [Arabidopsis thaliana]
Bju037885	9.17e-05	-3.72267	down	Kinesin-4 OS=Arabidopsis thaliana GN=ATK4 PE=1 SV=2	hypothetical protein CARUB_v10012358mg, partial [Capsella rubella]
Bju002357	9.76e-05	-1.81814	down	Protein HOTHEAD OS=Arabidopsis thaliana GN=HTH PE=1 SV=1	predicted protein [Arabidopsis lyrata subsp. lyrata]
Bju011774	0	-5.75765	down	Embryonic protein DC-8 OS=Daucus carota PE=3 SV=1	late embryogenesis abundant domain-containing protein [Arabidopsis thaliana]
Bju008206	0.000661173	-2.808	down	--	hypothetical protein CARUB_v10019047mg [Capsella rubella]
Bju042944	0	-5.89865	down	Probable pectate lyase 19 OS=Arabidopsis thaliana GN=At5g15110 PE=2 SV=1	pectate lyase family protein [Arabidopsis lyrata subsp. lyrata]
Bju044573	3.78e-09	-2.63278	down	Serine/threonine-protein kinase HT1 OS=Arabidopsis thaliana GN=HT1 PE=1 SV=1	protein kinase family protein [Arabidopsis thaliana]
Bju035344	3.26e-06	-2.35864	down	Transketolase-2, chloroplastic OS=Arabidopsis thaliana GN=TKL-2 PE=1 SV=1	transketolase [Arabidopsis thaliana]
Bju003843	0.00669972	-3.16904	down	Cysteine proteinase inhibitor 4 OS=Arabidopsis thaliana GN=CYS4 PE=3 SV=2	putative cysteine proteinase inhibitor [Arabidopsis thaliana]
Bju032890	0.00505504	-1.73377	down	Ankyrin-3 OS=Mus musculus GN=Ank3 PE=1 SV=1	uncharacterized protein [Arabidopsis thaliana]
Bju074016	0	-5.32322	down	Vegetative cell wall protein gp1 OS=Chlamydomonas reinhardtii GN=GP1 PE=2 SV=1	hypothetical protein ARALYDRAFT_340860 [Arabidopsis lyrata subsp. lyrata]
Bju047259	0	-5.92184	down	Embryonic protein DC-8 OS=Daucus carota PE=3 SV=1	hypothetical protein ARALYDRAFT_484297 [Arabidopsis lyrata subsp. lyrata]
Bju067879	1.9e-11	-4.18349	down	UPF0378 protein KIAA0100 OS=Mus musculus GN=Kiaa0100 PE=2 SV=1	predicted protein [Arabidopsis lyrata subsp. lyrata]
Bju018154	2.58e-10	-3.43156	down	REF/SRPP-like protein At3g05500 OS=Arabidopsis thaliana GN=At3g05500 PE=2 SV=1	rubber elongation factor family protein [Arabidopsis lyrata subsp. lyrata]
Bju019264	0.000441265	-3.53905	down	Probable serine/threonine-protein kinase RLCKVII OS=Arabidopsis thaliana GN=At1g07870 PE=2 SV=1	hypothetical protein CARUB_v10023147mg, partial [Capsella rubella]
Bju062986	0.00534747	-1.66607	down	Inositol transporter 1 OS=Arabidopsis thaliana GN=INT1 PE=1 SV=1	hypothetical protein CARUB_v10023029mg [Capsella rubella]
Bju026063	1.11e-15	-6.18308	down	Isocitrate dehydrogenase [NAD] regulatory subunit 3, mitochondrial OS=Arabidopsis thaliana GN=IDH3 PE=1 SV=1	hypothetical protein ARALYDRAFT_491082 [Arabidopsis lyrata subsp. lyrata]
Bju044711	4.8e-11	-4.12698	down	Serine/threonine-protein kinase PBS1 OS=Arabidopsis thaliana GN=PBS1 PE=1 SV=1	kinase family protein [Arabidopsis lyrata subsp. lyrata]
Bju015230	0	-6.75621	down	Sugar transport protein 9 OS=Arabidopsis thaliana GN=STP9 PE=1 SV=1	monosaccharide transporter [Arabidopsis lyrata subsp. lyrata]
Bju027486	4.68e-08	-2.3899	down	Probable WRKY transcription factor 2 OS=Arabidopsis thaliana GN=WRKY2 PE=2 SV=1	WRKY transcription factor 2 [Brassica napus]
Bju034473	0	-6.28411	down	Probable inorganic phosphate transporter 1-6 OS=Arabidopsis thaliana GN=PHT1-6 PE=2 SV=1	hypothetical protein CARUB_v10002484mg [Capsella rubella]
Bju079613	0.000551876	-4.03742	down	Probable cytokinin riboside 5&apos;-monophosphate phosphoribohydrolase LOG6 OS=Arabidopsis thaliana GN=LOG6 PE=3 SV=2	hypothetical protein CARUB_v10001996mg [Capsella rubella]
Bju038920	3.52e-14	-4.99479	down	Anther-specific protein BCP1 OS=Brassica campestris GN=BCP1 PE=2 SV=1	hypothetical protein ARALYDRAFT_484375 [Arabidopsis lyrata subsp. lyrata]
Bju044374	1.55e-07	-2.96253	down	Heterogeneous nuclear ribonucleoprotein 1 OS=Arabidopsis thaliana GN=RNP1 PE=1 SV=1	hypothetical protein 25.t00002 [Brassica oleracea]
Bju014890	0	-6.44495	down	Uncharacterized serine-rich protein C215.13 OS=Schizosaccharomyces pombe (strain 972 / ATCC 24843) GN=SPBC215.13 PE=1 SV=1	hypothetical protein CARUB_v10018896mg [Capsella rubella]
Bju011254	0	-6.62884	down	--	predicted protein [Arabidopsis lyrata subsp. lyrata]
Bju042113	0.000421894	-2.23539	down	Transcription factor MYB44 OS=Arabidopsis thaliana GN=MYB44 PE=2 SV=1	MYB-domain transcription factor LOF1 [Arabidopsis thaliana]
Bju025939	0.000276178	-1.92211	down	UDP-arabinopyranose mutase 1 OS=Arabidopsis thaliana GN=RGP1 PE=1 SV=1	reversibly glycosylated polypeptide 1 [Arabidopsis thaliana]
Bju084362	0	-5.03501	down	Pollen-specific protein-like At4g18596 OS=Arabidopsis thaliana GN=At4g18596 PE=2 SV=1	hypothetical protein ARALYDRAFT_494394 [Arabidopsis lyrata subsp. lyrata]
Bju031762	3.4e-07	-3.51392	down	Cysteine proteinase inhibitor 5 OS=Arabidopsis thaliana GN=CYS5 PE=2 SV=2	cystatin domain containing protein [Brassica oleracea]
Bju032910	0.00669972	-3.16904	down	Inositol hexakisphosphate and diphosphoinositol-pentakisphosphate kinase 2 OS=Mus musculus GN=Ppip5k2 PE=1 SV=3	acid phosphatase [Arabidopsis lyrata subsp. lyrata]
Bju057084	6.73e-09	-2.70342	down	Tubby-like F-box protein 6 OS=Arabidopsis thaliana GN=TULP6 PE=2 SV=1	hypothetical protein ARALYDRAFT_473876 [Arabidopsis lyrata subsp. lyrata]
Bju032860	8.36e-09	-4.21362	down	Indole-3-acetic acid-amido synthetase GH3.17 OS=Arabidopsis thaliana GN=GH3.17 PE=1 SV=1	auxin-responsive GH3 family protein [Arabidopsis thaliana]
Bju064090	2.32e-10	-3.17137	down	Organic cation/carnitine transporter 1 OS=Arabidopsis thaliana GN=OCT1 PE=2 SV=1	organic cation/carnitine transporter1 [Arabidopsis thaliana]
Bju024819	0	-5.14509	down	--	hypothetical protein CARUB_v10015378mg [Capsella rubella]
Bju043567	8.12e-05	-2.90205	down	Potassium channel SKOR OS=Arabidopsis thaliana GN=SKOR PE=1 SV=1	hypothetical protein CARUB_v10012982mg [Capsella rubella]
Bju051420	9.37e-10	-2.46869	down	Chalcone synthase 3 OS=Sinapis alba GN=CHS3 PE=2 SV=1	chalcone synthase 1 protein [Brassica rapa subsp. rapa]
Bju057481	0	-5.99477	down	Purple acid phosphatase 6 OS=Arabidopsis thaliana GN=PAP6 PE=2 SV=1	purple acid phosphatase 6 [Arabidopsis thaliana]
Bju085004	7.42e-05	2.2581	up	MLP-like protein 328 OS=Arabidopsis thaliana GN=MLP328 PE=2 SV=1	polyketide cyclase/dehydrase and lipid transport superfamily protein [Arabidopsis thaliana]
Bju022052	0	-6.60215	down	Universal stress protein MJ0531 OS=Methanocaldococcus jannaschii (strain ATCC 43067 / DSM 2661 / JAL-1 / JCM 10045 / NBRC 100440) GN=MJ0531 PE=3 SV=1	hypothetical protein ARALYDRAFT_917855 [Arabidopsis lyrata subsp. lyrata]
Bju041030	1.24e-08	-4.18454	down	Transcriptional corepressor SEUSS OS=Arabidopsis thaliana GN=SEU PE=1 SV=1	hypothetical protein CARUB_v10004256mg [Capsella rubella]
Bju054108	4.36e-11	-2.62929	down	Non-specific lipid-transfer protein-like protein At5g64080 OS=Arabidopsis thaliana GN=At5g64080 PE=1 SV=1	protease inhibitor/seed storage/lipid transfer protein family protein [Arabidopsis lyrata subsp. lyrata]
Bju005642	0	-7.62766	down	--	hypothetical protein ARALYDRAFT_331828 [Arabidopsis lyrata subsp. lyrata]
Bju025678	0.00162923	2.44428	up	--	hypothetical protein ARALYDRAFT_331859 [Arabidopsis lyrata subsp. lyrata]
Bju051302	0	-6.53318	down	Serine/threonine-protein kinase CTR1 OS=Arabidopsis thaliana GN=CTR1 PE=1 SV=1	hypothetical protein CARUB_v10019427mg [Capsella rubella]
Bju084200	0	-5.29199	down	BEACH domain-containing protein lvsC OS=Dictyostelium discoideum GN=lvsC PE=4 SV=2	hypothetical protein ARALYDRAFT_324535 [Arabidopsis lyrata subsp. lyrata]
Bju067010	0	-4.30897	down	Leucine-rich repeat extensin-like protein 3 OS=Arabidopsis thaliana GN=LRX3 PE=1 SV=1	Glycine-rich protein family [Arabidopsis thaliana]
Bju077722	0.00406368	1.52429	up	--	hypothetical protein CARUB_v10026742mg [Capsella rubella]
Bju075831	3.83e-07	2.20619	up	Carbonic anhydrase, chloroplastic OS=Arabidopsis thaliana GN=CA1 PE=1 SV=2	chloroplast beta-carbonic anhydrase [Brassica napus]
Bju004502	0.00245153	-2.17649	down	Auxin-responsive protein IAA11 OS=Arabidopsis thaliana GN=IAA11 PE=1 SV=1	indoleacetic acid-induced protein 11 [Arabidopsis lyrata subsp. lyrata]
Bju028825	5.26e-09	-3.30739	down	--	hypothetical protein ARALYDRAFT_896308 [Arabidopsis lyrata subsp. lyrata]
Bju026734	6.42e-05	-2.59485	down	--	hypothetical protein ARALYDRAFT_491149 [Arabidopsis lyrata subsp. lyrata]
Bju057032	0.00346716	2.35192	up	Glycine-rich cell wall structural protein 2 OS=Oryza sativa subsp. japonica GN=GRP0.9 PE=2 SV=1	glycine-rich cell wall protein-like [Arabidopsis thaliana]
Bju034621	0	-6.27602	down	F-box protein At3g62230 OS=Arabidopsis thaliana GN=At3g62230 PE=1 SV=1	hypothetical protein CARUB_v10024582mg [Capsella rubella]
Bju046599	0.000304714	-4.11499	down	GDSL esterase/lipase At3g09930 OS=Arabidopsis thaliana GN=At3g09930 PE=2 SV=1	GDSL-motif lipase/hydrolase family protein [Arabidopsis lyrata subsp. lyrata]
Bju017021	0.000482618	-3.21657	down	Uncharacterized protein YraH OS=Bacillus subtilis (strain 168) GN=yraH PE=3 SV=1	hypothetical protein CARUB_v10012292mg [Capsella rubella]
Bju050305	5.87e-06	-4.56542	down	CBS domain-containing protein CBSCBSPB2 OS=Arabidopsis thaliana GN=CBSCBSPB2 PE=2 SV=1	CBS / octicosapeptide/Phox/Bemp1 domain-containing protein [Arabidopsis thaliana]
Bju000433	3.27e-05	-1.86686	down	Mitogen-activated protein kinase 8 OS=Arabidopsis thaliana GN=MPK8 PE=2 SV=2	mitogen-activated protein kinase 8.1 [Brassica napus]
Bju043918	0.00128936	-1.58378	down	S-adenosylmethionine decarboxylase proenzyme 3 OS=Brassica juncea GN=SAMDC3 PE=2 SV=1	S-adenosylmethionine decarboxylase [Brassica juncea]
Bju037291	1.56e-07	-4.90817	down	--	uncharacterized protein [Arabidopsis thaliana]
Bju067262	0	-5.12905	down	Strictosidine synthase (Fragment) OS=Rauvolfia mannii GN=STR1 PE=3 SV=1	hypothetical protein ARALYDRAFT_907457 [Arabidopsis lyrata subsp. lyrata]
Bju085436	0.000128958	-2.25104	down	Uncharacterized protein C24B11.05 OS=Schizosaccharomyces pombe (strain 972 / ATCC 24843) GN=SPAC24B11.05 PE=3 SV=1	Haloacid dehalogenase-like hydrolase (HAD) superfamily protein [Arabidopsis thaliana]
Bju052186	7.14e-07	-4.77111	down	Rho GDP-dissociation inhibitor 1 OS=Arabidopsis thaliana GN=GDI1 PE=1 SV=1	hypothetical protein CARUB_v10022325mg [Capsella rubella]
Bju069552	0	-6.31616	down	Spermidine hydroxycinnamoyl transferase OS=Arabidopsis thaliana GN=SHT PE=1 SV=1	transferase family protein [Arabidopsis lyrata subsp. lyrata]
Bju056782	0	-4.31148	down	Plastid lipid-associated protein 1, chloroplastic OS=Brassica campestris GN=PAP1 PE=1 SV=1	RecName: Full=Plastid lipid-associated protein 1, chloroplastic; Flags: Precursor
Bju016240	1.16e-05	-1.89819	down	Alpha-L-arabinofuranosidase 1 OS=Arabidopsis thaliana GN=ASD1 PE=1 SV=1	unnamed protein product [Thellungiella halophila]
Bju011527	2.02e-06	-2.64948	down	Probable galacturonosyltransferase 14 OS=Arabidopsis thaliana GN=GAUT14 PE=2 SV=1	putative protein [Arabidopsis thaliana]
Bju068024	0	-5.90783	down	Putative clathrin assembly protein At1g03050 OS=Arabidopsis thaliana GN=At1g03050 PE=2 SV=1	hypothetical protein CARUB_v10008628mg [Capsella rubella]
Bju033206	0.00707814	-2.30323	down	--	uncharacterized protein [Arabidopsis thaliana]
Bju066857	0.0076054	-2.21579	down	Probable GMP synthase [glutamine-hydrolyzing] OS=Helicobacter hepaticus (strain ATCC 51449 / 3B1) GN=guaA PE=3 SV=1	hypothetical protein CARUB_v10009802mg [Capsella rubella]
Bju025997	2.02e-06	-4.67193	down	6-phosphofructokinase 5, chloroplastic OS=Arabidopsis thaliana GN=PFK5 PE=1 SV=1	phosphofructokinase family protein [Arabidopsis lyrata subsp. lyrata]
Bju015641	3.06e-05	-4.38928	down	Peroxidase 41 OS=Arabidopsis thaliana GN=PER41 PE=3 SV=1	peroxidase, putative [Brassica oleracea]
Bju041149	0.00742564	3.81204	up	2S seed storage protein 3 OS=Arabidopsis thaliana GN=AT2S3 PE=1 SV=1	2S seed storage protein 3 [Arabidopsis lyrata subsp. lyrata]
Bju053381	3.33e-15	-5.12297	down	Beta-fructofuranosidase, insoluble isoenzyme CWINV4 OS=Arabidopsis thaliana GN=CWINV4 PE=2 SV=1	ATCWINV4 [Arabidopsis lyrata subsp. lyrata]
Bju062245	0	-5.81114	down	Non-specific lipid-transfer protein 12 OS=Arabidopsis thaliana GN=LTP12 PE=3 SV=1	E2B protein [Brassica juncea]
Bju070233	1.2e-06	-4.72237	down	Uncharacterized serine-rich protein C215.13 OS=Schizosaccharomyces pombe (strain 972 / ATCC 24843) GN=SPBC215.13 PE=1 SV=1	hypothetical protein CARUB_v10011395mg [Capsella rubella]
Bju074699	0.00196642	2.08094	up	Carbonic anhydrase, chloroplastic OS=Arabidopsis thaliana GN=CA1 PE=1 SV=2	unnamed protein product [Thellungiella halophila]
Bju001396	0	-5.75929	down	--	uncharacterized protein [Arabidopsis thaliana]
Bju001656	1.08e-08	-2.60712	down	Probable boron transporter 2 OS=Arabidopsis thaliana GN=BOR2 PE=2 SV=1	hypothetical protein CARUB_v10016761mg [Capsella rubella]
Bju073126	3.9e-13	-3.94096	down	Heavy metal-associated isoprenylated plant protein 26 OS=Arabidopsis thaliana GN=HIPP26 PE=1 SV=1	heavy metal transport/detoxification domain-containing protein [Arabidopsis thaliana]
Bju035953	0	-8.01569	down	Probable pectate lyase 4 OS=Arabidopsis thaliana GN=At1g30350 PE=2 SV=1	hypothetical protein CARUB_v10006459mg [Capsella rubella]
Bju010375	0.000441265	-3.53905	down	--	hypothetical protein ARALYDRAFT_900728 [Arabidopsis lyrata subsp. lyrata]
Bju052210	1.06e-07	-2.94111	down	Serine/threonine-protein kinase At5g01020 OS=Arabidopsis thaliana GN=At5g01020 PE=1 SV=1	protein kinase-like protein [Arabidopsis thaliana]
Bju066181	0.000505238	-1.66482	down	Blue copper protein OS=Arabidopsis thaliana GN=BCB PE=1 SV=2	hypothetical protein ARALYDRAFT_488925 [Arabidopsis lyrata subsp. lyrata]
Bju037419	1.3e-06	-2.23848	down	Chorismate mutase 1, chloroplastic OS=Arabidopsis thaliana GN=CM1 PE=1 SV=3	chorismate mutase 1 [Arabidopsis thaliana]
Bju066747	0	-6.13745	down	Probable ADP-ribosylation factor GTPase-activating protein AGD13 OS=Arabidopsis thaliana GN=AGD13 PE=2 SV=1	calcium-dependent lipid-binding domain-containing protein [Arabidopsis thaliana]
Bju058381	1.24e-10	-4.06817	down	Glycine-rich protein A3 OS=Daucus carota PE=2 SV=1	hypothetical protein CARUB_v10012606mg [Capsella rubella]
Bju016626	0.00433517	-2.16148	down	--	extracellular ligand-gated ion channel [Arabidopsis lyrata subsp. lyrata]
Bju001421	0.000661173	-2.808	down	Probable inactive poly [ADP-ribose] polymerase SRO2 OS=Arabidopsis thaliana GN=SRO2 PE=1 SV=1	predicted protein [Arabidopsis lyrata subsp. lyrata]
Bju045689	2.26e-09	-4.66095	down	Uncharacterized protein YraH OS=Bacillus subtilis (strain 168) GN=yraH PE=3 SV=1	hypothetical protein CARUB_v10012292mg [Capsella rubella]
Bju036528	0.00100747	-3.95543	down	Putative glycerol-3-phosphate transporter 4 OS=Arabidopsis thaliana GN=At4g17550 PE=3 SV=2	hypothetical protein CARUB_v10004549mg [Capsella rubella]
Bju073142	4.55e-14	-5.96997	down	WEB family protein At5g16730, chloroplastic OS=Arabidopsis thaliana GN=At5g16730 PE=1 SV=1	hypothetical protein ARALYDRAFT_912494 [Arabidopsis lyrata subsp. lyrata]
Bju007347	0	-5.5764	down	Vegetative cell wall protein gp1 OS=Chlamydomonas reinhardtii GN=GP1 PE=2 SV=1	hypothetical protein ARALYDRAFT_340860 [Arabidopsis lyrata subsp. lyrata]
Bju036901	2.78e-13	-2.86751	down	Polygalacturonase inhibitor 1 OS=Arabidopsis thaliana GN=PGIP1 PE=2 SV=1	polygalacturonase inhibitor protein 9 [Brassica napus]
Bju041923	0	-6.45008	down	Probable serine/threonine-protein kinase nek3 OS=Dictyostelium discoideum GN=nek3 PE=3 SV=1	pollen-expressed protein MF10 [Brassica rapa subsp. oleifera]
Bju059617	5.79e-13	-4.83552	down	Profilin-4 OS=Arabidopsis thaliana GN=PRO4 PE=2 SV=1	hypothetical protein CARUB_v10016013mg [Capsella rubella]
Bju054277	0	-7.39148	down	Probable inactive purple acid phosphatase 2 OS=Arabidopsis thaliana GN=PAP2 PE=2 SV=1	hypothetical protein ARALYDRAFT_888760 [Arabidopsis lyrata subsp. lyrata]
Bju009700	0	-5.78005	down	Spermidine hydroxycinnamoyl transferase OS=Arabidopsis thaliana GN=SHT PE=1 SV=1	transferase family protein [Arabidopsis lyrata subsp. lyrata]
Bju070003	3.61e-08	-5.03333	down	Secretory carrier-associated membrane protein 2 OS=Arabidopsis thaliana GN=SCAMP2 PE=2 SV=1	hypothetical protein CARUB_v10012530mg [Capsella rubella]
Bju004494	0.00861915	1.79697	up	Reticulon-like protein B18 OS=Arabidopsis thaliana GN=RTNLB18 PE=2 SV=2	hypothetical protein ARALYDRAFT_491927 [Arabidopsis lyrata subsp. lyrata]
Bju059085	8.69e-14	-3.21903	down	Probable polyamine transporter At3g13620 OS=Arabidopsis thaliana GN=At3g13620 PE=2 SV=1	amino acid permease family protein [Arabidopsis lyrata subsp. lyrata]
Bju001854	1.74e-06	-4.12178	down	Xyloglucan galactosyltransferase KATAMARI1 OS=Arabidopsis thaliana GN=KAM1 PE=1 SV=1	exostosin family protein [Arabidopsis lyrata subsp. lyrata]
Bju068453	0.00133558	1.62853	up	Extensin-3 OS=Arabidopsis thaliana GN=EXT3 PE=2 SV=3	extensin 3 [Arabidopsis thaliana]
Bju000259	0.00025997	-3.60289	down	Protein STRUBBELIG-RECEPTOR FAMILY 5 OS=Arabidopsis thaliana GN=SRF5 PE=2 SV=1	ATP binding protein [Arabidopsis lyrata subsp. lyrata]
Bju026444	0	-7.03398	down	Rhamnogalacturonate lyase OS=Dickeya dadantii (strain 3937) GN=rhiE PE=1 SV=1	hypothetical protein CARUB_v10007197mg [Capsella rubella]
Bju040477	0	-4.78193	down	Histidine-rich glycoprotein OS=Plasmodium lophurae PE=4 SV=1	protease inhibitor/seed storage/LTP family protein [Arabidopsis thaliana]
Bju084562	0.00100747	-3.95543	down	Probable pectinesterase/pectinesterase inhibitor VGDH2 OS=Arabidopsis thaliana GN=VGDH2 PE=2 SV=2	hypothetical protein ARALYDRAFT_486726 [Arabidopsis lyrata subsp. lyrata]
Bju010038	0	-5.08703	down	Protein neuralized OS=Drosophila virilis GN=neur PE=4 SV=1	protein binding protein [Arabidopsis lyrata subsp. lyrata]
Bju004549	0.00185391	-3.86851	down	UPF0725 protein At4g29550 OS=Arabidopsis thaliana GN=At4g29550 PE=2 SV=1	hypothetical protein CARUB_v10006298mg [Capsella rubella]
Bju026041	4.03e-11	-3.86815	down	Random slug protein 5 OS=Dictyostelium discoideum GN=rsc5 PE=2 SV=1	SEC14 cytosolic factor family protein [Arabidopsis lyrata subsp. lyrata]
Bju080627	0.000752919	-3.47225	down	Zinc finger protein ZAT5 OS=Arabidopsis thaliana GN=ZAT5 PE=2 SV=1	zinc finger family protein [Arabidopsis lyrata subsp. lyrata]
Bju070363	0	-5.22803	down	Uncharacterized protein At2g34160 OS=Arabidopsis thaliana GN=At2g34160 PE=1 SV=1	hypothetical protein CARUB_v10015288mg [Capsella rubella]
Bju029792	0	-5.19574	down	Dehydrodolichyl diphosphate synthase 5 OS=Arabidopsis thaliana GN=At5g58784 PE=2 SV=2	dehydrodolichyl diphosphate synthase 5 [Arabidopsis thaliana]
Bju058997	5.88e-15	-5.46699	down	Aspartic proteinase nepenthesin-2 OS=Nepenthes gracilis GN=nep2 PE=1 SV=1	hypothetical protein ARALYDRAFT_478632 [Arabidopsis lyrata subsp. lyrata]
Bju018112	0	-4.97651	down	Putative invertase inhibitor OS=Platanus acerifolia PE=1 SV=1	At4g02250 [Arabidopsis thaliana]
Bju049044	0	-5.85041	down	Anther-specific protein BCP1 OS=Brassica campestris GN=BCP1 PE=2 SV=1	RecName: Full=Anther-specific protein BCP1; Flags: Precursor
Bju039531	0.0035646	-2.08966	down	Ultraviolet-B receptor UVR8 OS=Arabidopsis thaliana GN=UVR8 PE=1 SV=1	regulator of chromosome condensation family protein [Arabidopsis lyrata subsp. lyrata]
Bju002509	1.32e-11	-5.61693	down	U-box domain-containing protein 35 OS=Arabidopsis thaliana GN=PUB35 PE=1 SV=2	kinase family protein [Arabidopsis lyrata subsp. lyrata]
Bju076483	5.94e-12	-5.6693	down	Rhomboid-like protease 4 OS=Toxoplasma gondii GN=ROM4 PE=2 SV=1	RHOMBOID-like protein 5 [Arabidopsis thaliana]
Bju069022	0.00385382	-3.25103	down	Ras-related protein RABA1i OS=Arabidopsis thaliana GN=RABA1I PE=2 SV=1	hypothetical protein CARUB_v10012418mg [Capsella rubella]
Bju070380	1.03e-06	-2.82522	down	Polyamine oxidase 1 OS=Arabidopsis thaliana GN=PAO1 PE=1 SV=1	polyamine oxidase 1 [Arabidopsis thaliana]
Bju004770	1.34e-11	2.88044	up	--	Kunitz-type cysteine protease inhibitor [Brassica oleracea var. botrytis]
Bju071114	0	-5.55774	down	U-box domain-containing protein 52 OS=Arabidopsis thaliana GN=PUB52 PE=2 SV=1	hypothetical protein CARUB_v10025585mg [Capsella rubella]
Bju019171	0.00446544	2.31977	up	Agamous-like MADS-box protein AGL11 OS=Arabidopsis thaliana GN=AGL11 PE=1 SV=1	SEEDSTICK-like protein [Capsella bursa-pastoris]
Bju076135	0	-5.8926	down	Transcription factor ABORTED MICROSPORES OS=Arabidopsis thaliana GN=AMS PE=1 SV=2	transcription factor ABORTED MICROSPORES [Arabidopsis thaliana]
Bju069389	0	-4.61111	down	Strictosidine synthase 3 OS=Arabidopsis thaliana GN=SS3 PE=2 SV=2	hypothetical protein CARUB_v10023450mg [Capsella rubella]
Bju035882	3.77e-05	-2.86986	down	Protein yippee-like At3g55890 OS=Arabidopsis thaliana GN=At3g55890 PE=2 SV=1	hypothetical protein CARUB_v10018007mg [Capsella rubella]
Bju022666	0	-5.4744	down	Plasma membrane-associated cation-binding protein 1 OS=Arabidopsis thaliana GN=PCAP1 PE=1 SV=1	unnamed protein product [Thellungiella halophila]
Bju072416	0.00915386	3.15139	up	--	tracheary element differentiation-related 6 protein [Arabidopsis thaliana]
Bju073175	9.99e-16	-4.9222	down	Probable receptor-like protein kinase At4g39110 OS=Arabidopsis thaliana GN=At4g39110 PE=1 SV=1	kinase family protein [Arabidopsis lyrata subsp. lyrata]
Bju042396	0	-5.31194	down	Long-chain-fatty-acid--[acyl-carrier-protein] ligase AEE15, chloroplastic OS=Arabidopsis thaliana GN=AAE15 PE=1 SV=1	AMP-binding protein [Brassica napus]
Bju022346	9.41e-08	-4.0296	down	Cinnamyl alcohol dehydrogenase 2 OS=Arabidopsis thaliana GN=CAD2 PE=1 SV=1	cinnamyl alcohol dehydrogenase 2 [Arabidopsis thaliana]
Bju069241	0.00744243	2.46993	up	Non-symbiotic hemoglobin 2 OS=Brassica napus GN=HB2 PE=3 SV=1	RecName: Full=Non-symbiotic hemoglobin 2; AltName: Full=BRAna GLB2; AltName: Full=Hb2
Bju043059	0	-6.10112	down	Oleosin-B1 OS=Brassica napus GN=OlnB1 PE=1 SV=2	oleosin [Brassica napus]
Bju063400	0	-5.32332	down	Actin, plasmodial isoform OS=Physarum polycephalum GN=ARDA PE=1 SV=2	hypothetical protein ARALYDRAFT_321465 [Arabidopsis lyrata subsp. lyrata]
Bju081988	1.01e-05	-4.50906	down	--	plant invertase/pectin methylesterase inhibitor domain-containing protein [Arabidopsis thaliana]
Bju018525	5.07e-07	-3.89243	down	Probable glucan endo-1,3-beta-glucosidase A6 OS=Arabidopsis thaliana GN=A6 PE=2 SV=1	hypothetical protein CARUB_v10015952mg [Capsella rubella]
Bju048526	0.00574324	-2.89611	down	Cruciferin CRU4 OS=Brassica napus GN=CRU4 PE=1 SV=1	cruciferin cru4 subunit [Brassica napus]
Bju016213	0	-6.20396	down	Probable beta-1,3-galactosyltransferase 8 OS=Arabidopsis thaliana GN=B3GALT8 PE=2 SV=1	hypothetical protein CARUB_v10012254mg [Capsella rubella]
Bju029946	0.00669418	-1.97759	down	GATA transcription factor 9 OS=Arabidopsis thaliana GN=GATA9 PE=2 SV=1	GATA transcription factor 9 [Arabidopsis thaliana]
Bju012970	0	-6.31569	down	Calcium-dependent protein kinase 34 OS=Arabidopsis thaliana GN=CPK34 PE=2 SV=1	calcium-dependent protein kinase 34 [Arabidopsis lyrata subsp. lyrata]
Bju005147	2.89e-08	-4.46875	down	Sugar transport protein 8 OS=Arabidopsis thaliana GN=STP8 PE=2 SV=2	hypothetical protein ARALYDRAFT_351641 [Arabidopsis lyrata subsp. lyrata]
Bju027042	2.83e-14	-5.37856	down	Glucose and ribitol dehydrogenase homolog 1 OS=Arabidopsis thaliana GN=At1g54870 PE=2 SV=1	RecName: Full=Glucose and ribitol dehydrogenase homolog 1
Bju005740	7.21e-07	-3.45392	down	Brefeldin A-inhibited guanine nucleotide-exchange protein 4 OS=Arabidopsis thaliana GN=BIG4 PE=2 SV=1	hypothetical protein ARALYDRAFT_491109 [Arabidopsis lyrata subsp. lyrata]
Bju047778	5.98e-11	-2.72503	down	NADP-dependent malic enzyme 3 OS=Arabidopsis thaliana GN=NADP-ME3 PE=1 SV=1	hypothetical protein CARUB_v10000542mg [Capsella rubella]
Bju046141	6.86e-06	-2.21823	down	Chaperone protein dnaJ 11, chloroplastic OS=Arabidopsis thaliana GN=ATJ11 PE=1 SV=2	unnamed protein product [Thellungiella halophila]
Bju000844	0.00606156	-1.46993	down	Pinoresinol reductase 1 OS=Arabidopsis thaliana GN=PRR1 PE=1 SV=1	hypothetical protein ARALYDRAFT_473393 [Arabidopsis lyrata subsp. lyrata]
Bju006082	1.02e-07	-2.36168	down	Tubby-like F-box protein 6 OS=Arabidopsis thaliana GN=TULP6 PE=2 SV=1	hypothetical protein ARALYDRAFT_473876 [Arabidopsis lyrata subsp. lyrata]
Bju073564	0.000346206	-1.89454	down	OTU domain-containing protein DDB_G0284757 OS=Dictyostelium discoideum GN=DDB_G0284757 PE=1 SV=2	hypothetical protein ARALYDRAFT_908309 [Arabidopsis lyrata subsp. lyrata]
Bju009646	1.56e-07	-4.90817	down	GDSL esterase/lipase At2g19010 OS=Arabidopsis thaliana GN=At2g19010 PE=2 SV=1	GDSL-motif lipase/hydrolase family protein [Arabidopsis lyrata subsp. lyrata]
Bju031038	0	-6.25935	down	Probable glycerophosphoryl diester phosphodiesterase 2 OS=Arabidopsis thaliana GN=GPDL2 PE=1 SV=3	glycerophosphoryl diester phosphodiesterase family protein [Arabidopsis lyrata subsp. lyrata]
Bju031089	9.51e-05	-4.25864	down	Secretory carrier-associated membrane protein 2 OS=Arabidopsis thaliana GN=SCAMP2 PE=2 SV=1	secretory carrier-associated membrane protein 2 [Arabidopsis thaliana]
Bju005465	2.02e-06	-4.67193	down	Calcium-dependent protein kinase 26 OS=Arabidopsis thaliana GN=CPK26 PE=2 SV=1	predicted protein [Arabidopsis lyrata subsp. lyrata]
Bju047166	1.51e-10	-2.76618	down	Uncharacterized CDP-alcohol phosphatidyltransferase class-I family protein 3 OS=Dictyostelium discoideum GN=captC PE=2 SV=1	hypothetical protein ARALYDRAFT_484318 [Arabidopsis lyrata subsp. lyrata]
Bju016113	0	-5.82585	down	Non-specific lipid-transfer protein-like protein At2g13820 OS=Arabidopsis thaliana GN=At2g13820 PE=1 SV=1	predicted protein [Arabidopsis lyrata subsp. lyrata]
Bju024960	0.0011347	1.71026	up	Thaumatin-like protein OS=Arabidopsis thaliana GN=At1g18250 PE=2 SV=2	thaumatin-like protein [Brassica rapa]
Bju049643	0.000551876	-4.03742	down	UPF0057 membrane protein At2g24040 OS=Arabidopsis thaliana GN=At2g24040 PE=2 SV=1	Low temperature and salt responsive protein [Arabidopsis thaliana]
Bju015832	5.08e-09	-3.38148	down	ABC transporter G family member 42 OS=Arabidopsis thaliana GN=ABCG42 PE=2 SV=1	hypothetical protein ARALYDRAFT_355259 [Arabidopsis lyrata subsp. lyrata]
Bju020873	2.57e-05	-2.741	down	Spastin OS=Danio rerio GN=spast PE=2 SV=2	hypothetical protein CARUB_v10006764mg [Capsella rubella]
Bju012669	1.58e-10	-5.44734	down	--	hypothetical protein CARUB_v10021289mg [Capsella rubella]
Bju084536	3.31e-09	-3.85277	down	Protein psi1 OS=Schizosaccharomyces pombe (strain 972 / ATCC 24843) GN=psi1 PE=2 SV=2	HSP40/DnaJ peptide-binding protein [Arabidopsis thaliana]
Bju051540	0	-4.86784	down	Shikimate O-hydroxycinnamoyltransferase OS=Arabidopsis thaliana GN=HST PE=2 SV=1	hypothetical protein ARALYDRAFT_479896 [Arabidopsis lyrata subsp. lyrata]
Bju036115	0.000741341	-2.08955	down	Glycosyltransferase 6 OS=Arabidopsis thaliana GN=GT6 PE=2 SV=1	glycosyltransferase 6 [Arabidopsis thaliana]
Bju064934	0.000304714	-4.11499	down	--	hypothetical protein ARALYDRAFT_905826 [Arabidopsis lyrata subsp. lyrata]
Bju023903	0	-5.62058	down	Non-specific lipid-transfer protein-like protein At5g64080 OS=Arabidopsis thaliana GN=At5g64080 PE=1 SV=1	bifunctional inhibitor/lipid-transfer protein/seed storage 2S albumin-like protein [Arabidopsis thaliana]
Bju043292	0	-6.2649	down	U-box domain-containing protein 52 OS=Arabidopsis thaliana GN=PUB52 PE=2 SV=1	putative kinase [Brassica napus]
Bju017265	5.74e-10	-4.40229	down	Nucleolin 2 OS=Oryza sativa subsp. japonica GN=Os04g0620700 PE=2 SV=2	CTC-interacting domain 9 protein [Arabidopsis thaliana]
Bju023144	0	-5.38564	down	Acyltransferase-like protein At3g26840, chloroplastic OS=Arabidopsis thaliana GN=At3g26840 PE=1 SV=1	hypothetical protein ARALYDRAFT_493862 [Arabidopsis lyrata subsp. lyrata]
Bju031182	0.00191521	-2.56204	down	Ras-related protein RABH1e OS=Arabidopsis thaliana GN=RABH1E PE=2 SV=1	117M18_16 [Brassica rapa]
Bju057293	6.62e-07	-2.35982	down	Pathogenesis-related protein PR-1 OS=Medicago truncatula GN=PR-1 PE=2 SV=1	hypothetical protein ARALYDRAFT_492242 [Arabidopsis lyrata subsp. lyrata]
Bju011965	0.00522392	1.64385	up	Bifunctional cystathionine gamma-lyase/cysteine synthase OS=Arabidopsis thaliana GN=DES1 PE=1 SV=1	unnamed protein product [Thellungiella halophila]
Bju076701	0	-6.25993	down	Probable pectinesterase/pectinesterase inhibitor 21 OS=Arabidopsis thaliana GN=PME21 PE=2 SV=2	hypothetical protein CARUB_v10015948mg [Capsella rubella]
Bju005898	3.06e-05	-4.38928	down	E3 ubiquitin ligase BIG BROTHER OS=Arabidopsis thaliana GN=BB PE=1 SV=1	RING/U-box superfamily protein [Arabidopsis thaliana]
Bju019168	3.33e-15	-4.66573	down	Putative fructokinase-5 OS=Arabidopsis thaliana GN=At4g10260 PE=2 SV=1	predicted protein [Arabidopsis lyrata subsp. lyrata]
Bju049050	9.99e-10	-4.71972	down	Putative clathrin assembly protein At1g25240 OS=Arabidopsis thaliana GN=At1g25240 PE=3 SV=1	hypothetical protein ARALYDRAFT_890187 [Arabidopsis lyrata subsp. lyrata]
Bju058179	9.51e-05	-4.25864	down	Delta(8)-fatty-acid desaturase OS=Borago officinalis GN=sld1 PE=1 SV=1	delta8-sphingolipid desaturase [Brassica rapa]
Bju018060	8.44e-11	4.33159	up	Probable pectinesterase/pectinesterase inhibitor 39 OS=Arabidopsis thaliana GN=PME39 PE=2 SV=1	pectinesterase [Brassica napus]
Bju025948	0	-5.84409	down	Stress-induced protein KIN2 OS=Arabidopsis thaliana GN=KIN2 PE=2 SV=1	hypothetical protein CARUB_v10015042mg [Capsella rubella]
Bju032239	9.17e-05	-3.72267	down	Probable indole-3-acetic acid-amido synthetase GH3.1 OS=Arabidopsis thaliana GN=GH3.1 PE=2 SV=1	GH3.1 [Arabidopsis lyrata subsp. lyrata]
Bju039600	8.32e-10	-2.7872	down	Cation/H(+) antiporter 19 OS=Arabidopsis thaliana GN=CHX19 PE=2 SV=1	hypothetical protein CARUB_v10013004mg [Capsella rubella]
Bju046466	0.00121662	-1.88892	down	Probable uridine nucleosidase 2 OS=Arabidopsis thaliana GN=URH2 PE=2 SV=1	inosine-uridine preferring nucleoside hydrolase family protein [Arabidopsis lyrata subsp. lyrata]
Bju041719	0.000111906	-2.2922	down	Mucin-7 OS=Homo sapiens GN=MUC7 PE=1 SV=2	uncharacterized protein [Arabidopsis thaliana]
Bju079180	0.000232641	1.75904	up	Serine carboxypeptidase-like 35 OS=Arabidopsis thaliana GN=SCPL35 PE=2 SV=1	serine carboxypeptidase-like 35 [Arabidopsis thaliana]
Bju019290	0	-5.85679	down	Probable pectinesterase/pectinesterase inhibitor OS=Brassica napus GN=BP19 PE=2 SV=1	plant invertase/pectin methylesterase inhibitor domain-containing protein [Arabidopsis thaliana]
Bju063794	0.000381225	2.3923	up	--	hypothetical protein ARALYDRAFT_890071 [Arabidopsis lyrata subsp. lyrata]
Bju024387	0.00222916	-1.93241	down	[Protein-PII] uridylyltransferase OS=Rhodospirillum rubrum (strain ATCC 11170 / NCIB 8255) GN=glnD PE=3 SV=1	ACT domain-containing protein [Arabidopsis thaliana]
Bju049666	0	-5.65536	down	Calumenin-A OS=Salmo salar GN=calua PE=2 SV=1	hypothetical protein CARUB_v10006475mg [Capsella rubella]
Bju038976	2.89e-15	-6.12801	down	Trichohyalin OS=Homo sapiens GN=TCHH PE=1 SV=2	hypothetical protein CARUB_v10016555mg [Capsella rubella]
Bju069596	0.00669972	-3.16904	down	Probable thiol methyltransferase 2 OS=Arabidopsis thaliana GN=HOL3 PE=1 SV=1	putative thiol methyltransferase 2 [Arabidopsis thaliana]
Bju036874	0	-6.35904	down	Oleosin GRP-17 OS=Arabidopsis thaliana GN=GRP17 PE=1 SV=1	putative oleosin [Brassica oleracea]
Bju062073	4.33e-08	-2.68309	down	Sugar transporter ERD6-like 7 OS=Arabidopsis thaliana GN=At2g48020 PE=2 SV=2	sugar transporter ERD6-like 7 [Arabidopsis thaliana]
Bju020667	1.33e-15	-5.55031	down	Glucan endo-1,3-beta-glucosidase 12 OS=Arabidopsis thaliana GN=At4g29360 PE=1 SV=1	hydrolase, hydrolyzing O-glycosyl compounds [Arabidopsis lyrata subsp. lyrata]
Bju068088	0.00695343	-1.51901	down	Long chain base biosynthesis protein 2b OS=Arabidopsis thaliana GN=LCB2b PE=1 SV=1	serine palmitoyltransferase long chain base subunit [Brassica rapa subsp. chinensis]
Bju075878	1.05e-13	-5.3037	down	Probable WRKY transcription factor 58 OS=Arabidopsis thaliana GN=WRKY58 PE=2 SV=2	hypothetical protein ARALYDRAFT_317082 [Arabidopsis lyrata subsp. lyrata]
Bju028171	0	-5.77477	down	Putative protein TPRXL OS=Homo sapiens GN=TPRXL PE=5 SV=2	esterase/lipase/thioesterase family protein [Arabidopsis lyrata subsp. lyrata]
Bju036287	0	-4.9649	down	Oleosin 14.9 kDa OS=Arabidopsis thaliana GN=OL3 PE=2 SV=2	hypothetical protein CARUB_v10028444mg, partial [Capsella rubella]
Bju079770	8.72e-09	-5.14849	down	UPF0725 protein At2g20625 OS=Arabidopsis thaliana GN=At2g20625 PE=3 SV=1	uncharacterized protein [Arabidopsis thaliana]
Bju000796	3.61e-08	-5.03333	down	Tetraspanin-11 OS=Arabidopsis thaliana GN=TET11 PE=2 SV=1	TETRASPANIN family protein [Brassica oleracea]
Bju076586	0.00222971	-1.83011	down	Uncharacterized protein At1g01500 OS=Arabidopsis thaliana GN=At1g01500 PE=2 SV=1	unknown [Arabidopsis thaliana]
Bju042832	1.24e-08	-4.18454	down	--	hypothetical protein ARALYDRAFT_488361 [Arabidopsis lyrata subsp. lyrata]
Bju070471	0.00116496	-2.899	down	ER lumen protein retaining receptor OS=Caenorhabditis briggsae GN=erd-2 PE=3 SV=1	hypothetical protein CARUB_v10014313mg, partial [Capsella rubella]
Bju020565	1.09e-12	-2.84188	down	Probable 1-acyl-sn-glycerol-3-phosphate acyltransferase 5 OS=Arabidopsis thaliana GN=LPAT5 PE=2 SV=1	lysophosphatidyl acyltransferase 5 [Arabidopsis thaliana]
Bju020150	0	-5.33635	down	Glutamate decarboxylase 5 OS=Arabidopsis thaliana GN=GAD5 PE=2 SV=1	hypothetical protein CARUB_v10015543mg [Capsella rubella]
Bju035811	0.00540288	-1.55249	down	Zinc finger A20 and AN1 domain-containing stress-associated protein 6 OS=Arabidopsis thaliana GN=SAP6 PE=2 SV=2	hypothetical protein ARALYDRAFT_485652 [Arabidopsis lyrata subsp. lyrata]
Bju024239	4.28e-07	-4.81826	down	ABC transporter G family member 29 OS=Arabidopsis thaliana GN=ABCG29 PE=2 SV=2	hypothetical protein ARALYDRAFT_903122 [Arabidopsis lyrata subsp. lyrata]
Bju038249	6.74e-09	-2.86095	down	Sugar transport protein 13 OS=Arabidopsis thaliana GN=STP13 PE=1 SV=2	sugar transport protein 13 [Arabidopsis thaliana]
Bju024064	0	-6.05145	down	Germin-like protein subfamily 2 member 3 OS=Arabidopsis thaliana GN=GLP8 PE=2 SV=1	hypothetical protein CARUB_v10014593mg [Capsella rubella]
Bju060365	0.000250675	-2.06385	down	Hypoxanthine-guanine phosphoribosyltransferase OS=Enterococcus faecalis (strain ATCC 700802 / V583) GN=hpt PE=3 SV=1	phosphoribosyltransferase family protein [Arabidopsis lyrata subsp. lyrata]
Bju004771	8.72e-11	2.68307	up	Kunitz-type serine protease inhibitor DrTI OS=Delonix regia PE=1 SV=1	Kunitz-type cysteine protease inhibitor [Brassica rapa]
Bju059552	1.88e-11	-3.09505	down	Lysine histidine transporter 2 OS=Arabidopsis thaliana GN=LHT2 PE=1 SV=1	hypothetical protein ARALYDRAFT_890234 [Arabidopsis lyrata subsp. lyrata]
Bju044874	0	-5.21639	down	--	hypothetical protein CARUB_v10009689mg [Capsella rubella]
Bju033514	0.00484451	-1.47919	down	--	AT5g16110 [Arabidopsis lyrata subsp. lyrata]
Bju064775	6.07e-08	-2.20588	down	Long-chain-fatty-acid--[acyl-carrier-protein] ligase AEE15, chloroplastic OS=Arabidopsis thaliana GN=AAE15 PE=1 SV=1	AMP-binding protein [Brassica napus]
Bju013580	5.37e-05	-1.8875	down	Uncharacterized CDP-alcohol phosphatidyltransferase class-I family protein 3 OS=Dictyostelium discoideum GN=captC PE=2 SV=1	hypothetical protein ARALYDRAFT_484318 [Arabidopsis lyrata subsp. lyrata]
Bju038938	0	-4.01581	down	Acyltransferase-like protein At3g26840, chloroplastic OS=Arabidopsis thaliana GN=At3g26840 PE=1 SV=1	phytyl ester synthesis and diacylglycerol acyltransferase activity protein [Arabidopsis thaliana]
Bju084368	0.00642506	-3.67718	down	Probable WRKY transcription factor 7 OS=Arabidopsis thaliana GN=WRKY7 PE=1 SV=1	WRKY7 [Brassica rapa subsp. pekinensis]
Bju067869	3.44e-06	-4.61965	down	Pentatricopeptide repeat-containing protein At1g02370, mitochondrial OS=Arabidopsis thaliana GN=At1g02370 PE=2 SV=1	predicted protein [Arabidopsis lyrata subsp. lyrata]
Bju039567	0.00375033	1.53773	up	Myrosinase-binding protein-like At1g52030 OS=Arabidopsis thaliana GN=F-ATMBP PE=2 SV=1	jasmonate inducible protein isolog [Arabidopsis thaliana]
Bju011138	7.3e-06	-2.72469	down	WAT1-related protein At3g45870 OS=Arabidopsis thaliana GN=At3g45870 PE=2 SV=1	hypothetical protein ARALYDRAFT_484967 [Arabidopsis lyrata subsp. lyrata]
Bju065587	0	-5.47552	down	--	hypothetical protein CARUB_v10003559mg [Capsella rubella]
Bju013791	1.43e-11	-3.48988	down	Peptidyl-prolyl cis-trans isomerase FKBP65 OS=Arabidopsis thaliana GN=FKBP65 PE=1 SV=1	hypothetical protein CARUB_v10026151mg [Capsella rubella]
Bju024792	0.00809121	1.74579	up	Glutathione S-transferase F11 OS=Arabidopsis thaliana GN=GSTF11 PE=2 SV=1	unnamed protein product [Thellungiella halophila]
Bju027668	0.00428645	-2.46286	down	Uncharacterized membrane protein At1g06890 OS=Arabidopsis thaliana GN=At1g06890 PE=1 SV=1	hypothetical protein CARUB_v10026542mg [Capsella rubella]
Bju055011	2.58e-09	-4.05341	down	UPF0136 membrane protein At2g26240 OS=Arabidopsis thaliana GN=At2g26240 PE=3 SV=1	hypothetical protein ARALYDRAFT_892015 [Arabidopsis lyrata subsp. lyrata]
Bju023299	0.0012913	-3.40221	down	Clathrin heavy chain 2 OS=Arabidopsis thaliana GN=CHC2 PE=1 SV=1	hypothetical protein ARALYDRAFT_896987 [Arabidopsis lyrata subsp. lyrata]
Bju062861	4.18e-13	-4.40561	down	Calcium-dependent protein kinase 17 OS=Arabidopsis thaliana GN=CPK17 PE=2 SV=1	hypothetical protein CARUB_v10002812mg [Capsella rubella]
Bju083267	0	-5.57344	down	Subtilisin-like protease OS=Arabidopsis thaliana GN=ARA12 PE=1 SV=1	hypothetical protein ARALYDRAFT_329472 [Arabidopsis lyrata subsp. lyrata]
Bju012515	0	-5.71825	down	Aspartic proteinase-like protein 2 OS=Arabidopsis thaliana GN=At1g65240 PE=1 SV=2	predicted protein [Arabidopsis lyrata subsp. lyrata]
Bju069817	0	-7.50124	down	Exopolygalacturonase clone GBGA483 OS=Arabidopsis thaliana GN=At3g07850 PE=2 SV=2	exo-polygalacturonase [Brassica rapa subsp. oleifera]
Bju057473	0	-5.49876	down	Probable polyol transporter 6 OS=Arabidopsis thaliana GN=PLT6 PE=2 SV=2	hypothetical protein CARUB_v10006648mg [Capsella rubella]
Bju037437	0	-7.34596	down	Uncharacterized transmembrane protein DDB_G0289901 OS=Dictyostelium discoideum GN=DDB_G0289901 PE=4 SV=1	expressed protein [Arabidopsis lyrata subsp. lyrata]
Bju022927	4.96e-06	2.07458	up	Basic endochitinase CHB4 OS=Brassica napus PE=1 SV=2	RecName: Full=Basic endochitinase CHB4; Flags: Precursor
Bju018504	0	-3.58092	down	Adenosylhomocysteinase 2 OS=Arabidopsis thaliana GN=SAHH2 PE=1 SV=1	adenosylhomocysteinase 2 [Arabidopsis thaliana]
Bju062182	0	-6.87377	down	Non-specific lipid-transfer protein-like protein At2g13820 OS=Arabidopsis thaliana GN=At2g13820 PE=1 SV=1	predicted protein [Arabidopsis lyrata subsp. lyrata]
Bju068405	3.47e-09	-5.22046	down	Rho GDP-dissociation inhibitor 1 OS=Arabidopsis thaliana GN=GDI1 PE=1 SV=1	hypothetical protein CARUB_v10022325mg [Capsella rubella]
Bju054301	6.5e-11	-4.54644	down	Kinesin-4 OS=Arabidopsis thaliana GN=ATK4 PE=1 SV=2	putative Kinesin motor protein-related protein [Arabidopsis thaliana]
Bju080851	0.000661173	-2.808	down	Zinc finger CCCH domain-containing protein 26 OS=Arabidopsis thaliana GN=ZFN2 PE=2 SV=1	hypothetical protein ARALYDRAFT_345050 [Arabidopsis lyrata subsp. lyrata]
Bju012663	0	-6.53894	down	Monocopper oxidase-like protein SKS1 OS=Arabidopsis thaliana GN=SKS1 PE=1 SV=1	hypothetical protein ARALYDRAFT_476726 [Arabidopsis lyrata subsp. lyrata]
Bju012733	3.3e-05	-3.83326	down	Metal tolerance protein C4 OS=Arabidopsis thaliana GN=MTPC4 PE=2 SV=1	hypothetical protein CARUB_v10012642mg [Capsella rubella]
Bju004134	9.32e-11	-4.88291	down	Leucine-rich repeat-containing protein 1 OS=Mus musculus GN=Lrrc1 PE=2 SV=2	protein binding protein [Arabidopsis lyrata subsp. lyrata]
Bju035895	0.000304714	-4.11499	down	Phosphatidylinositol 4-phosphate 5-kinase 4 OS=Arabidopsis thaliana GN=PIP5K4 PE=4 SV=1	hypothetical protein CARUB_v10016715mg [Capsella rubella]
Bju002325	0	-5.84432	down	Probable pectate lyase 3 OS=Arabidopsis thaliana GN=AT59 PE=2 SV=1	hypothetical protein ARALYDRAFT_471616 [Arabidopsis lyrata subsp. lyrata]
Bju076121	0.00986523	-1.4967	down	Uncharacterized protein DDB_G0271670 OS=Dictyostelium discoideum GN=DDB_G0271670 PE=4 SV=1	At2g16900/F12A24.8 [Arabidopsis lyrata subsp. lyrata]
Bju000351	4.58e-06	-2.03753	down	Pyrophosphate--fructose 6-phosphate 1-phosphotransferase subunit alpha 2 OS=Arabidopsis thaliana GN=PFP-ALPHA2 PE=2 SV=1	hypothetical protein CARUB_v10019988mg [Capsella rubella]
Bju035185	0.000169563	-4.1886	down	Probable receptor-like protein kinase At5g47070 OS=Arabidopsis thaliana GN=At5g47070 PE=1 SV=1	hypothetical protein ARALYDRAFT_921086 [Arabidopsis lyrata subsp. lyrata]
Bju021591	0	-5.84668	down	Probable pectate lyase 3 OS=Arabidopsis thaliana GN=AT59 PE=2 SV=1	hypothetical protein ARALYDRAFT_471616 [Arabidopsis lyrata subsp. lyrata]
Bju070961	0.00343846	-3.77601	down	Probable serine/threonine-protein kinase RLCKVII OS=Arabidopsis thaliana GN=At1g07870 PE=2 SV=1	predicted protein [Arabidopsis lyrata subsp. lyrata]
Bju001362	4.28e-07	-4.81826	down	Mitogen-activated protein kinase kinase kinase 1 OS=Arabidopsis thaliana GN=MEKK1 PE=1 SV=2	putative protein serine/threonine kinase [Arabidopsis thaliana]
Bju004498	0.00157273	-2.13949	down	NAC domain-containing protein 8 OS=Arabidopsis thaliana GN=NAC008 PE=2 SV=1	CUC2-like protein [Brassica napus]
Bju063938	1.57e-05	2.05501	up	Non-specific lipid-transfer protein 2 OS=Prunus armeniaca PE=1 SV=1	hypothetical protein CARUB_v10015906mg [Capsella rubella]
Bju001550	0	-6.43137	down	--	hypothetical protein CARUB_v10011997mg [Capsella rubella]
Bju069461	3.74e-10	-5.38608	down	Phosphatidylinositol 4-phosphate 5-kinase 5 OS=Arabidopsis thaliana GN=PIP5K5 PE=2 SV=1	phosphatidylinositol-4-phosphate 5-kinase 5 [Arabidopsis thaliana]
Bju004655	4.04e-13	-5.22474	down	Probable sugar phosphate/phosphate translocator At5g25400 OS=Arabidopsis thaliana GN=At5g25400 PE=2 SV=1	nucleotide-sugar transporter family protein [Arabidopsis thaliana]
Bju073340	0	-6.50004	down	L-ascorbate oxidase homolog OS=Brassica napus GN=Bp10 PE=2 SV=1	hypothetical protein ARALYDRAFT_892557 [Arabidopsis lyrata subsp. lyrata]
Bju083282	8.54e-05	-1.76722	down	Probable carotenoid cleavage dioxygenase 4, chloroplastic OS=Arabidopsis thaliana GN=CCD4 PE=1 SV=1	unnamed protein product [Thellungiella halophila]
Bju078831	2.22e-15	-3.02748	down	S-adenosylmethionine decarboxylase proenzyme 2 OS=Brassica juncea GN=SAMDC2 PE=2 SV=1	S-adenosyl-L-methionine decarboxylase [Brassica juncea]
Bju062654	0.00784891	1.76717	up	KDEL-tailed cysteine endopeptidase CEP1 OS=Arabidopsis thaliana GN=CEP1 PE=2 SV=1	KDEL-tailed cysteine endopeptidase CEP1 [Arabidopsis thaliana]
Bju066017	0	-4.52967	down	Putative clathrin assembly protein At4g02650 OS=Arabidopsis thaliana GN=At4g02650 PE=2 SV=2	hypothetical protein CARUB_v10003318mg [Capsella rubella]
Bju009874	0.00312687	2.58735	up	Ethylene-responsive transcription factor ERF023 OS=Arabidopsis thaliana GN=ERF023 PE=2 SV=1	hypothetical protein ARALYDRAFT_470149 [Arabidopsis lyrata subsp. lyrata]
Bju041374	4.28e-06	-2.6296	down	Monoglyceride lipase OS=Homo sapiens GN=MGLL PE=1 SV=2	esterase/lipase/thioesterase family protein [Arabidopsis lyrata subsp. lyrata]
Bju067538	1.39e-09	-2.56943	down	Transmembrane protein 120 homolog OS=Dictyostelium discoideum GN=tmem120 PE=3 SV=1	hypothetical protein ARALYDRAFT_473496 [Arabidopsis lyrata subsp. lyrata]
Bju061299	2.9e-07	-2.39512	down	--	hypothetical protein ARALYDRAFT_903150 [Arabidopsis lyrata subsp. lyrata]
Bju049799	0.00128124	1.62067	up	Proliferating cell nuclear antigen OS=Brassica napus PE=2 SV=1	RecName: Full=Proliferating cell nuclear antigen; Short=PCNA
Bju071540	2.07e-14	-5.39669	down	Inactive TPR repeat-containing thioredoxin TTL3 OS=Arabidopsis thaliana GN=TTL3 PE=1 SV=2	hypothetical protein CARUB_v10027509mg [Capsella rubella]
Bju014449	1.11e-16	-4.41773	down	Phospholipid-transporting ATPase 6 OS=Arabidopsis thaliana GN=ALA6 PE=1 SV=2	hypothetical protein ARALYDRAFT_474559 [Arabidopsis lyrata subsp. lyrata]
Bju026404	0	-5.04041	down	Tetraketide alpha-pyrone reductase 1 OS=Arabidopsis thaliana GN=TKPR1 PE=2 SV=1	dihydroflavonol 4-reductase-like1 [Arabidopsis thaliana]
Bju079147	0.00734208	-2.65902	down	Mucin-2 OS=Homo sapiens GN=MUC2 PE=1 SV=2	conserved hypothetical protein [Ricinus communis]
Bju028901	0	-5.38372	down	--	hypothetical protein ARALYDRAFT_896138 [Arabidopsis lyrata subsp. lyrata]
Bju039558	6.99e-09	-2.8828	down	Probable isoaspartyl peptidase/L-asparaginase 2 OS=Arabidopsis thaliana GN=At3g16150 PE=2 SV=2	hypothetical protein CARUB_v10014177mg [Capsella rubella]
Bju034237	6.3e-06	-3.0282	down	GDP-mannose transporter GONST4 OS=Arabidopsis thaliana GN=GONST4 PE=2 SV=1	hypothetical protein CARUB_v10001340mg [Capsella rubella]
Bju039535	1.26e-06	-2.06875	down	NAC domain-containing protein 18 OS=Arabidopsis thaliana GN=NAC018 PE=2 SV=1	ATNAC2 [Arabidopsis lyrata subsp. lyrata]
Bju039613	3.75e-07	-2.38758	down	Glutamine synthetase cytosolic isozyme 1-3 OS=Arabidopsis thaliana GN=GLN1-3 PE=1 SV=1	glutamine synthetase [Raphanus sativus]
Bju045337	0.00448828	1.8126	up	--	uncharacterized protein [Arabidopsis thaliana]
Bju083686	5.49e-05	-3.77903	down	Mavicyanin OS=Cucurbita pepo PE=1 SV=1	predicted protein [Arabidopsis lyrata subsp. lyrata]
Bju050834	1.88e-12	2.89557	up	Vegetative storage protein 1 OS=Arabidopsis thaliana GN=VSP1 PE=2 SV=2	hypothetical protein CARUB_v10001720mg [Capsella rubella]
Bju073123	6.5e-11	-4.54644	down	Gamma-glutamyltranspeptidase 1 OS=Arabidopsis thaliana GN=GGT1 PE=2 SV=1	gamma-glutamyl transferase [Raphanus sativus]
Bju067179	0	-5.10229	down	--	hypothetical protein ARALYDRAFT_472613 [Arabidopsis lyrata subsp. lyrata]
Bju047465	0.000441265	-3.53905	down	Protein GAMETE EXPRESSED 1 OS=Arabidopsis thaliana GN=GEX1 PE=1 SV=1	hypothetical protein CARUB_v10026121mg [Capsella rubella]
Bju049944	0.000635134	-1.65524	down	Phenylalanine ammonia-lyase 1 OS=Arabidopsis thaliana GN=PAL1 PE=1 SV=3	phenylalanine ammonia-lyase [Brassica napus]
Bju049618	0.00163118	1.65266	up	Photosystem I reaction center subunit IV A, chloroplastic OS=Arabidopsis thaliana GN=PSAE1 PE=1 SV=1	hypothetical protein ARALYDRAFT_491882 [Arabidopsis lyrata subsp. lyrata]
Bju001187	9.3e-09	-3.78134	down	Auxin-repressed 12.5 kDa protein OS=Fragaria ananassa PE=2 SV=1	predicted protein [Arabidopsis lyrata subsp. lyrata]
Bju044631	0.0019702	-1.53825	down	Probable metal-nicotianamine transporter YSL6 OS=Arabidopsis thaliana GN=YSL6 PE=2 SV=2	yellow stripe-like protein 6.1 [Brassica juncea]
Bju053525	1.85e-08	-4.15485	down	Protein RALF-like 17 OS=Arabidopsis thaliana GN=RALFL17 PE=3 SV=1	protein ralf-like 17 [Arabidopsis thaliana]
Bju057192	0.0012087	-1.64696	down	Proton-coupled amino acid transporter 3 OS=Homo sapiens GN=SLC36A3 PE=2 SV=2	unnamed protein product [Thellungiella halophila]
Bju013408	6.74e-09	-3.36289	down	CASP-like protein ARALYDRAFT_485429 OS=Arabidopsis lyrata subsp. lyrata GN=ARALYDRAFT_485429 PE=3 SV=2	RecName: Full=CASP-like protein ARALYDRAFT_485429
Bju013262	0.00222566	-3.3286	down	21 kDa protein OS=Daucus carota PE=2 SV=1	hypothetical protein ARALYDRAFT_904242 [Arabidopsis lyrata subsp. lyrata]
Bju081631	0	-6.87948	down	--	putative tapetum-specific A3 [Brassica napus]
Bju033738	5.49e-05	-3.77903	down	Mucin-2 OS=Homo sapiens GN=MUC2 PE=1 SV=2	uncharacterized protein [Arabidopsis thaliana]
Bju026497	0	-5.50524	down	Pollen-specific protein-like At4g18596 OS=Arabidopsis thaliana GN=At4g18596 PE=2 SV=1	pollen Ole e 1 allergen and extensin family protein [Arabidopsis thaliana]
Bju051354	0	-4.86069	down	Serine/threonine-protein kinase At3g07070 OS=Arabidopsis thaliana GN=At3g07070 PE=2 SV=1	predicted protein [Arabidopsis lyrata subsp. lyrata]
Bju048992	0.00483456	1.55213	up	Ribulose bisphosphate carboxylase small chain, chloroplastic OS=Raphanus sativus GN=RBCS PE=2 SV=1	ribulose bisphosphate carboxylase [Arabidopsis lyrata subsp. lyrata]
Bju076734	4.97e-05	3.23611	up	GDSL esterase/lipase EXL3 OS=Arabidopsis thaliana GN=EXL3 PE=2 SV=1	GDSL esterase/lipase EXL3 [Arabidopsis thaliana]
Bju015385	7.29e-06	2.03303	up	Peroxidase 34 OS=Arabidopsis thaliana GN=PER34 PE=1 SV=1	peroxidase 34 [Arabidopsis thaliana]
Bju014524	3.48e-11	2.78462	up	Epithiospecifier protein OS=Arabidopsis thaliana GN=ESP PE=1 SV=2	epithiospecifier protein [Draba aurea]
Bju038288	0.000704714	2.93916	up	Early nodulin-like protein 3 OS=Arabidopsis thaliana GN=At5g25090 PE=1 SV=2	hypothetical protein CARUB_v10002061mg [Capsella rubella]
Bju053457	2.81e-13	-4.62087	down	Ethylene-overproduction protein 1 OS=Arabidopsis thaliana GN=ETO1 PE=1 SV=2	Ethylene-overproduction protein 1 [Arabidopsis thaliana]
Bju026411	8.11e-13	-3.07236	down	Leucine-rich repeat extensin-like protein 3 OS=Arabidopsis thaliana GN=LRX3 PE=1 SV=1	uncharacterized protein [Arabidopsis thaliana]
Bju031013	0.00015397	-3.66402	down	Copper transporter 3 OS=Arabidopsis thaliana GN=COPT3 PE=2 SV=1	hypothetical protein ARALYDRAFT_496052 [Arabidopsis lyrata subsp. lyrata]
Bju074024	7.99e-15	-6.07075	down	Uncharacterized protein DDB_G0271670 OS=Dictyostelium discoideum GN=DDB_G0271670 PE=4 SV=1	hypothetical protein ARALYDRAFT_478032 [Arabidopsis lyrata subsp. lyrata]
Bju054745	1.04e-11	-4.21997	down	Endoglucanase 2 OS=Arabidopsis thaliana GN=At1g19940 PE=2 SV=1	hypothetical protein CARUB_v10008868mg [Capsella rubella]
Bju032476	3.3e-12	-5.09755	down	Tetraspanin-11 OS=Arabidopsis thaliana GN=TET11 PE=2 SV=1	hypothetical protein ARALYDRAFT_889272 [Arabidopsis lyrata subsp. lyrata]
Bju072308	6.22e-10	-3.96449	down	Indole-3-acetic acid-amido synthetase GH3.5 OS=Arabidopsis thaliana GN=GH3.5 PE=1 SV=1	unnamed protein product [Thellungiella halophila]
Bju025509	0.00715953	-1.85121	down	Serine/threonine-protein kinase CTR1 OS=Arabidopsis thaliana GN=CTR1 PE=1 SV=1	hypothetical protein ARALYDRAFT_492397 [Arabidopsis lyrata subsp. lyrata]
Bju083486	5.13e-05	-3.24175	down	Transmembrane protein 56 OS=Mus musculus GN=Tmem56 PE=2 SV=1	hypothetical protein ARALYDRAFT_492902 [Arabidopsis lyrata subsp. lyrata]
Bju078545	8.44e-05	-1.86997	down	Zinc finger protein CONSTANS-LIKE 1 OS=Arabidopsis thaliana GN=COL1 PE=1 SV=1	putative beta-glucan elicitor receptor [Brassica napus]
Bju005778	5.78e-11	-4.30355	down	RNA demethylase ALKBH5 OS=Homo sapiens GN=ALKBH5 PE=1 SV=2	oxidoreductase [Arabidopsis lyrata subsp. lyrata]
Bju010557	9.51e-05	-4.25864	down	LOB domain-containing protein 10 OS=Arabidopsis thaliana GN=LBD10 PE=2 SV=1	LOB domain family protein [Arabidopsis lyrata subsp. lyrata]
Bju079215	0.00343846	-3.77601	down	Putative F-box protein At1g53360 OS=Arabidopsis thaliana GN=At1g53360 PE=2 SV=3	RecName: Full=Putative F-box protein At1g53360
Bju065767	0.00501237	-2.01146	down	Phospholipid hydroperoxide glutathione peroxidase 1, chloroplastic OS=Arabidopsis thaliana GN=GPX1 PE=1 SV=2	glutathione peroxidase 1 [Brassica napus]
Bju025891	0	-4.84256	down	E3 ubiquitin-protein ligase At4g11680 OS=Arabidopsis thaliana GN=At4g11680 PE=2 SV=1	zinc finger family protein [Arabidopsis lyrata subsp. lyrata]
Bju010241	0	-5.72077	down	Putative glucose-6-phosphate 1-epimerase OS=Cenchrus ciliaris PE=2 SV=1	hypothetical protein CARUB_v10005219mg [Capsella rubella]
Bju004760	6.78e-07	-4.20641	down	Transmembrane protein 205 OS=Danio rerio GN=tmem205 PE=2 SV=1	hypothetical protein ARALYDRAFT_476340 [Arabidopsis lyrata subsp. lyrata]
Bju033615	1.82e-12	-3.94476	down	WAT1-related protein At5g13670 OS=Arabidopsis thaliana GN=At5g13670 PE=2 SV=1	nodulin MtN21-like transporter UMAMIT 15 [Arabidopsis thaliana]
Bju040401	4.11e-15	-6.10918	down	Probable fructokinase-4 OS=Arabidopsis thaliana GN=At3g59480 PE=2 SV=1	fructokinase-like protein [Arabidopsis thaliana]
Bju000443	4.8e-11	-4.12698	down	Inorganic pyrophosphatase 2 OS=Arabidopsis thaliana GN=At1g17710 PE=2 SV=1	phosphoric monoester hydrolase [Arabidopsis lyrata subsp. lyrata]
Bju048993	0.00903278	1.4623	up	Ribulose bisphosphate carboxylase small chain, chloroplastic OS=Raphanus sativus GN=RBCS PE=2 SV=1	ribulose bisphosphate carboxylase [Arabidopsis lyrata subsp. lyrata]
Bju004507	5.48e-09	-5.18492	down	Ammonium transporter 1 member 4 OS=Arabidopsis thaliana GN=AMT1-4 PE=1 SV=1	hypothetical protein ARALYDRAFT_913645 [Arabidopsis lyrata subsp. lyrata]
Bju080811	0	-5.37111	down	Calcium-dependent protein kinase 24 OS=Arabidopsis thaliana GN=CPK24 PE=2 SV=1	hypothetical protein CARUB_v10025444mg [Capsella rubella]
Bju072420	0.000752919	-3.47225	down	Cell number regulator 6 OS=Zea mays GN=CNR6 PE=2 SV=1	hypothetical protein ARALYDRAFT_495211 [Arabidopsis lyrata subsp. lyrata]
Bju077812	1.56e-13	-4.65399	down	FK506-binding protein 5 OS=Dictyostelium discoideum GN=fkbp5 PE=1 SV=1	uncharacterized protein [Arabidopsis thaliana]
Bju074807	0	-3.74203	down	Cation/H(+) antiporter 20 OS=Arabidopsis thaliana GN=CHX20 PE=2 SV=1	cation/H+ exchanger [Arabidopsis lyrata subsp. lyrata]
Bju051177	1.44e-06	-2.75374	down	--	uncharacterized protein [Arabidopsis thaliana]
Bju038652	0.00357779	1.77696	up	Agamous-like MADS-box protein AGL8 OS=Arabidopsis thaliana GN=AGL8 PE=1 SV=1	MADS-box protein FUL-c [Brassica oleracea var. botrytis]
Bju076055	3.83e-09	-4.27009	down	Nucleolin 2 OS=Arabidopsis thaliana GN=NUCL2 PE=2 SV=1	hypothetical protein CARUB_v10014154mg [Capsella rubella]
Bju024329	2.35e-07	-3.543	down	Probable serine/threonine-protein kinase At4g35230 OS=Arabidopsis thaliana GN=At4g35230 PE=1 SV=1	Protein kinase protein with tetratricopeptide repeat domain [Arabidopsis thaliana]
Bju029554	4.27e-12	-3.01626	down	Putative respiratory burst oxidase homolog protein H OS=Arabidopsis thaliana GN=RBOHH PE=3 SV=1	predicted protein [Arabidopsis lyrata subsp. lyrata]
Bju016260	7.55e-05	-1.9501	down	Germin-like protein subfamily 3 member 2 OS=Arabidopsis thaliana GN=At3g10080 PE=2 SV=1	hypothetical protein CARUB_v10015494mg [Capsella rubella]
Bju065250	0.000304714	-4.11499	down	--	hypothetical protein ARALYDRAFT_915876 [Arabidopsis lyrata subsp. lyrata]
Bju073179	0.00889889	-1.46763	down	Endoglucanase 24 OS=Arabidopsis thaliana GN=At4g39010 PE=2 SV=1	glycosyl hydrolase 9B18 [Arabidopsis thaliana]
Bju003528	5.85e-08	-4.9928	down	Gelsolin-related protein of 125 kDa OS=Dictyostelium discoideum GN=gnrA PE=1 SV=1	hypothetical protein ARALYDRAFT_909022 [Arabidopsis lyrata subsp. lyrata]
Bju009256	0.00501237	-2.01146	down	UDP-glucose 4-epimerase 5 OS=Arabidopsis thaliana GN=UGE5 PE=1 SV=3	UDP-D-glucose/UDP-D-galactose 4-epimerase 5 [Arabidopsis lyrata subsp. lyrata]
Bju054329	0	-4.19449	down	Protein notum homolog OS=Homo sapiens GN=NOTUM PE=2 SV=2	pectinacetylesterase family protein [Arabidopsis thaliana]
Bju013697	0	-6.97153	down	Uncharacterized protein DDB_G0271670 OS=Dictyostelium discoideum GN=DDB_G0271670 PE=4 SV=1	uncharacterized protein [Arabidopsis thaliana]
Bju058321	5.65e-09	-4.24213	down	Calcium-dependent protein kinase 14 OS=Arabidopsis thaliana GN=CPK14 PE=2 SV=1	calcium-dependent protein kinase 14 [Arabidopsis lyrata subsp. lyrata]
Bju003999	3.33e-15	-5.12297	down	3&apos;-N-debenzoyl-2&apos;-deoxytaxol N-benzoyltransferase OS=Taxus canadensis GN=TAX10 PE=1 SV=1	transferase family protein [Arabidopsis lyrata subsp. lyrata]
Bju024084	2.07e-14	-5.39669	down	Probable galacturonosyltransferase-like 4 OS=Arabidopsis thaliana GN=GATL4 PE=2 SV=1	putative galacturonosyltransferase-like 4 [Arabidopsis thaliana]
Bju039165	0.00261394	-1.96203	down	UPF0392 protein RCOM_0530710 OS=Ricinus communis GN=RCOM_0530710 PE=3 SV=1	unnamed protein product [Arabidopsis thaliana]
Bju074536	0.000441265	-3.53905	down	Probable glycosyltransferase At3g07620 OS=Arabidopsis thaliana GN=At3g07620 PE=3 SV=1	putative glycosyltransferase [Arabidopsis thaliana]
Bju062415	2.24e-08	-5.07275	down	Long chain acyl-CoA synthetase 5 OS=Arabidopsis thaliana GN=LACS5 PE=2 SV=1	hypothetical protein ARALYDRAFT_352166 [Arabidopsis lyrata subsp. lyrata]
Bju025372	6.03e-10	2.64052	up	MLP-like protein 328 OS=Arabidopsis thaliana GN=MLP328 PE=2 SV=1	hypothetical protein ARALYDRAFT_492500 [Arabidopsis lyrata subsp. lyrata]
Bju025457	5.89e-06	2.03271	up	Cystine lyase CORI3 OS=Arabidopsis thaliana GN=CORI3 PE=1 SV=1	cystine lyase BOCL-3 [Brassica oleracea]
Bju028086	1.99e-05	-2.01456	down	--	hypothetical protein ARALYDRAFT_487977 [Arabidopsis lyrata subsp. lyrata]
Bju077636	3.44e-06	-4.61965	down	Putative cysteine-rich repeat secretory protein 17 OS=Arabidopsis thaliana GN=CRRSP17 PE=3 SV=1	putative cysteine-rich repeat secretory protein 17 [Arabidopsis thaliana]
Bju032438	9.41e-08	-4.0296	down	U-box domain-containing protein 52 OS=Arabidopsis thaliana GN=PUB52 PE=2 SV=1	kinase family protein [Arabidopsis lyrata subsp. lyrata]
Bju031779	0	-5.57566	down	Peroxidase 65 OS=Arabidopsis thaliana GN=PER65 PE=2 SV=2	peroxidase 65 [Brassica rapa]
Bju078830	6.83e-11	-2.78324	down	--	hypothetical protein [Cleome spinosa]
Bju065044	0.00481434	-1.52942	down	Dihydrosphingosine 1-phosphate phosphatase C823.11 OS=Schizosaccharomyces pombe (strain 972 / ATCC 24843) GN=SPAC823.11 PE=3 SV=1	phosphatidic acid phosphatase family protein [Arabidopsis lyrata subsp. lyrata]
Bju015910	9.54e-08	-4.95111	down	ABC transporter A family member 12 OS=Arabidopsis thaliana GN=ABCA12 PE=3 SV=1	predicted protein [Arabidopsis lyrata subsp. lyrata]
Bju022996	4.5e-12	-3.99632	down	Reticuline oxidase-like protein OS=Arabidopsis thaliana GN=At4g20830 PE=1 SV=2	FAD-binding and BBE domain-containing protein [Arabidopsis thaliana]
Bju000893	9.99e-10	-4.71972	down	Putative cysteine-rich repeat secretory protein 17 OS=Arabidopsis thaliana GN=CRRSP17 PE=3 SV=1	unnamed protein product [Arabidopsis thaliana]
Bju050916	1.64e-14	-3.15019	down	--	uncharacterized protein [Arabidopsis thaliana]
Bju052316	0	-5.75765	down	Myosin-11 OS=Arabidopsis thaliana GN=XI-E PE=3 SV=1	Myosin family protein with Dil domain [Arabidopsis thaliana]
Bju049887	0.00915386	3.15139	up	LRR receptor-like serine/threonine-protein kinase GSO2 OS=Arabidopsis thaliana GN=GSO2 PE=2 SV=2	receptor like protein 1 [Arabidopsis thaliana]
Bju076907	3.83e-09	-4.27009	down	Protein NtpR OS=Enterococcus hirae (strain ATCC 9790 / DSM 20160 / JCM 8729 / LMG 6399 / NBRC 3181 / NCIMB 6459 / NCDO 1258) GN=ntpR PE=4 SV=2	hypothetical protein ARALYDRAFT_494160 [Arabidopsis lyrata subsp. lyrata]
Bju009726	3.35e-06	-3.32589	down	Protein WUSCHEL OS=Arabidopsis thaliana GN=WUS PE=1 SV=2	hypothetical protein ARALYDRAFT_900150 [Arabidopsis lyrata subsp. lyrata]
Bju019265	4.15e-11	-4.32428	down	PsbP domain-containing protein 2, chloroplastic OS=Arabidopsis thaliana GN=PPD2 PE=1 SV=1	hypothetical protein CARUB_v10023966mg [Capsella rubella]
Bju044465	0	-4.87465	down	Carbonic anhydrase, chloroplastic OS=Nicotiana tabacum PE=2 SV=1	beta carbonic anhydrase 3 [Arabidopsis thaliana]
Bju065607	0	-5.8944	down	Proline-rich receptor-like protein kinase PERK13 OS=Arabidopsis thaliana GN=PERK13 PE=2 SV=1	proline-rich extensin-like receptor kinase [Arabidopsis thaliana]
Bju052555	6.78e-07	-4.20641	down	BEACH domain-containing protein lvsC OS=Dictyostelium discoideum GN=lvsC PE=4 SV=2	hypothetical protein ARALYDRAFT_324535 [Arabidopsis lyrata subsp. lyrata]
Bju034383	1.03e-07	-2.68827	down	MADS-box protein FBP24 OS=Petunia hybrida GN=FBP24 PE=1 SV=1	protein agamous-like 30 [Arabidopsis thaliana]
Bju036171	0	-3.6849	down	Beta-galactosidase 14 OS=Arabidopsis thaliana GN=BGAL14 PE=2 SV=2	putative beta-galactosidase [Arabidopsis thaliana]
Bju076073	9.54e-06	-2.08586	down	Aquaporin SIP1-1 OS=Arabidopsis thaliana GN=SIP1-1 PE=2 SV=1	SIP1_1 [Arabidopsis lyrata subsp. lyrata]
Bju066651	0.00128228	-2.60919	down	--	predicted protein [Arabidopsis lyrata subsp. lyrata]
Bju034400	4.86e-05	3.06329	up	Allene oxide cyclase 3, chloroplastic OS=Arabidopsis thaliana GN=AOC3 PE=2 SV=1	allene oxidase cyclase [Brassica napus]
Bju030453	5.87e-10	-3.82221	down	ABC transporter G family member 2 OS=Arabidopsis thaliana GN=ABCG2 PE=2 SV=1	hypothetical protein CARUB_v10024695mg [Capsella rubella]
Bju006355	7.66e-05	-1.89983	down	Transketolase-2, chloroplastic OS=Arabidopsis thaliana GN=TKL-2 PE=1 SV=1	transketolase [Arabidopsis thaliana]
Bju004141	0	-6.38298	down	10-deacetylbaccatin III 10-O-acetyltransferase OS=Taxus cuspidata PE=1 SV=1	transferase family protein [Arabidopsis lyrata subsp. lyrata]
Bju023801	4.51e-06	-1.94905	down	S-adenosylmethionine decarboxylase proenzyme 3 OS=Brassica juncea GN=SAMDC3 PE=2 SV=1	S-adenosylmethionine decarboxylase [Brassica juncea]
Bju017717	4.55e-06	-4.03187	down	Dentin sialophosphoprotein OS=Homo sapiens GN=DSPP PE=1 SV=2	Piso0_001875 [Millerozyma farinosa CBS 7064]
Bju017297	1.11e-12	-3.50035	down	Palmitoyl-monogalactosyldiacylglycerol delta-7 desaturase, chloroplastic OS=Arabidopsis thaliana GN=ADS3 PE=2 SV=2	unnamed protein product [Thellungiella halophila]
Bju007613	0.000674819	-1.99144	down	Spastin OS=Danio rerio GN=spast PE=2 SV=2	ATP binding protein [Arabidopsis lyrata subsp. lyrata]
Bju039769	0	-4.58866	down	Probable phosphatidylinositol 4-kinase type 2-beta At1g26270 OS=Arabidopsis thaliana GN=At1g26270 PE=1 SV=1	inositol or phosphatidylinositol kinase [Arabidopsis lyrata subsp. lyrata]
Bju046943	0	-6.36848	down	COBRA-like protein 10 OS=Arabidopsis thaliana GN=COBL10 PE=2 SV=1	hypothetical protein ARALYDRAFT_479584 [Arabidopsis lyrata subsp. lyrata]
Bju003285	0.00500195	2.40243	up	Probable mitochondrial chaperone bcs1 OS=Schizosaccharomyces pombe (strain 972 / ATCC 24843) GN=SPAC644.07 PE=2 SV=1	hypothetical protein CARUB_v10003040mg [Capsella rubella]
Bju057530	0	-6.01061	down	Broad-range acid phosphatase DET1 OS=Saccharomyces cerevisiae (strain ATCC 204508 / S288c) GN=DET1 PE=1 SV=1	phosphoglycerate mutase-like protein [Arabidopsis thaliana]
Bju009694	1.08e-06	-4.16472	down	Cytokinin dehydrogenase 2 OS=Arabidopsis thaliana GN=CKX2 PE=1 SV=2	cytokinin oxidase 2 [Arabidopsis thaliana]
Bju074748	0	-6.73972	down	Pectinesterase 5 OS=Arabidopsis thaliana GN=PME5 PE=2 SV=2	invertase/pectin methylesterase inhibitor [Arabidopsis thaliana]
Bju042140	0.00222566	-3.3286	down	F-box protein SKIP22 OS=Arabidopsis thaliana GN=SKIP22 PE=1 SV=1	hypothetical protein CARUB_v10011933mg [Capsella rubella]
Bju048583	5.55e-15	-6.09009	down	Omega-hydroxypalmitate O-feruloyl transferase OS=Arabidopsis thaliana GN=HHT1 PE=1 SV=1	transferase family protein [Arabidopsis lyrata subsp. lyrata]
Bju064785	0.00191521	-2.56204	down	Magnesium transporter NIPA2 OS=Pongo abelii GN=NIPA2 PE=2 SV=1	hypothetical protein ARALYDRAFT_493534 [Arabidopsis lyrata subsp. lyrata]
Bju057492	3.1e-10	-2.52001	down	Heterodimeric geranylgeranyl pyrophosphate synthase large subunit 1, chloroplastic OS=Arabidopsis thaliana GN=GGPPS1 PE=1 SV=2	hypothetical protein CARUB_v10005063mg [Capsella rubella]
Bju017346	0.000872092	-1.64672	down	Glutamine synthetase cytosolic isozyme 1-3 OS=Arabidopsis thaliana GN=GLN1-3 PE=1 SV=1	hypothetical protein CARUB_v10014064mg [Capsella rubella]
Bju037719	2.87e-10	-2.77675	down	Cellulose synthase A catalytic subunit 8 [UDP-forming] OS=Arabidopsis thaliana GN=CESA8 PE=1 SV=1	cellulose synthase 8.2 catalytic subunit [Brassica napus]
Bju053056	5.11e-08	-2.75738	down	Cytokinin dehydrogenase 5 OS=Arabidopsis thaliana GN=CKX5 PE=2 SV=1	cytokinin dehydrogenase 5 [Arabidopsis thaliana]
Bju043806	1.79e-07	-2.13869	down	Glycine-rich protein A3 OS=Daucus carota PE=2 SV=1	expressed protein [Arabidopsis lyrata subsp. lyrata]
Bju068265	6.35e-11	-4.90839	down	Protein RALF-like 19 OS=Arabidopsis thaliana GN=RALFL19 PE=3 SV=1	hypothetical protein CARUB_v10024364mg [Capsella rubella]
Bju057562	2.71e-12	-5.71983	down	Putative invertase inhibitor OS=Platanus acerifolia PE=1 SV=1	At4g02250 [Arabidopsis thaliana]
Bju020899	0.00102454	-2.38337	down	Auxin-induced in root cultures protein 12 OS=Arabidopsis thaliana GN=AIR12 PE=1 SV=3	hypothetical protein 26.t00022 [Brassica oleracea]
Bju049082	1.3e-05	-2.62699	down	Phenolic glucoside malonyltransferase 1 OS=Arabidopsis thaliana GN=PMAT1 PE=1 SV=1	hypothetical protein CARUB_v10004762mg [Capsella rubella]
Bju039315	5.85e-08	-4.9928	down	Putative invertase inhibitor OS=Platanus acerifolia PE=1 SV=1	hypothetical protein CARUB_v10028205mg [Capsella rubella]
Bju012961	1.31e-09	-3.65161	down	Probable sulfate transporter 3.5 OS=Arabidopsis thaliana GN=SULTR3;5 PE=2 SV=1	plasma membrane sulphate transporter [Brassica oleracea var. viridis]
Bju052949	3.95e-06	-3.17701	down	Mediator of RNA polymerase II transcription subunit 13 OS=Dictyostelium discoideum GN=amiB PE=2 SV=1	myb domain protein 26 [Arabidopsis thaliana]
Bju051246	0	-5.2876	down	Expansin-B5 OS=Arabidopsis thaliana GN=EXPB5 PE=2 SV=2	beta-expansin protein 5 [Brassica rapa]
Bju051835	0	-5.74679	down	Probable pectinesterase 67 OS=Arabidopsis thaliana GN=PME67 PE=2 SV=1	pectinesterase family protein [Arabidopsis lyrata subsp. lyrata]
Bju011677	1.9e-06	-2.31909	down	Protein vip1 OS=Schizosaccharomyces pombe (strain 972 / ATCC 24843) GN=vip1 PE=1 SV=1	hypothetical protein CARUB_v10001749mg [Capsella rubella]
Bju025142	0.0010356	1.65321	up	Endoglucanase 8 OS=Arabidopsis thaliana GN=CEL1 PE=2 SV=1	hypothetical protein CARUB_v10020190mg [Capsella rubella]
Bju058191	1.87e-08	-4.50261	down	--	hypothetical protein ARALYDRAFT_483788 [Arabidopsis lyrata subsp. lyrata]
Bju073192	9.17e-05	-3.72267	down	Proline-rich receptor-like protein kinase PERK4 OS=Arabidopsis thaliana GN=PERK4 PE=1 SV=1	predicted protein [Arabidopsis lyrata subsp. lyrata]
Bju070882	0.000128453	-1.83292	down	Phospholipid-transporting ATPase 6 OS=Arabidopsis thaliana GN=ALA6 PE=1 SV=2	hypothetical protein ARALYDRAFT_474559 [Arabidopsis lyrata subsp. lyrata]
Bju000716	7.49e-07	-2.72245	down	Ethylene-responsive transcription factor WIN1 OS=Arabidopsis thaliana GN=WIN1 PE=2 SV=1	AP2 transcription factor [Brassica carinata]
Bju001213	1.93e-13	-5.88394	down	Formin-like protein 3 OS=Arabidopsis thaliana GN=FH3 PE=2 SV=3	predicted protein [Arabidopsis lyrata subsp. lyrata]
Bju037439	0	-6.77898	down	Glycine-rich cell wall structural protein OS=Arabidopsis thaliana GN=At3g17050 PE=4 SV=2	Bifunctional inhibitor/lipid-transfer protein/seed storage 2S albumin superfamily protein [Arabidopsis thaliana]
Bju078631	6.22e-15	-4.24668	down	Tetraketide alpha-pyrone reductase 2 OS=Arabidopsis thaliana GN=TKPR2 PE=2 SV=1	tetraketide alpha-pyrone reductase 2 [Arabidopsis thaliana]
Bju054337	0	-7.00352	down	Probable pectinesterase/pectinesterase inhibitor OS=Brassica napus GN=BP19 PE=2 SV=1	pollen development related protein [Brassica rapa subsp. chinensis]
Bju046008	0	-6.49858	down	Probable pectate lyase 3 OS=Arabidopsis thaliana GN=AT59 PE=2 SV=1	hypothetical protein ARALYDRAFT_471616 [Arabidopsis lyrata subsp. lyrata]
Bju049559	2.02e-11	3.17818	up	Peroxidase 34 OS=Arabidopsis thaliana GN=PER34 PE=1 SV=1	peroxidase 34 [Arabidopsis thaliana]
Bju023809	4.44e-05	-3.47862	down	Probable isoprenylcysteine alpha-carbonyl methylesterase ICMEL2 OS=Arabidopsis thaliana GN=ICMEL2 PE=2 SV=1	hypothetical protein CARUB_v10013836mg [Capsella rubella]
Bju008640	3.06e-05	-4.38928	down	Early nodulin-like protein 1 OS=Arabidopsis thaliana GN=At2g25060 PE=1 SV=2	copper ion binding/electron transporter [Brassica rapa]
Bju036802	2.02e-06	-4.67193	down	Inactive TPR repeat-containing thioredoxin TTL3 OS=Arabidopsis thaliana GN=TTL3 PE=1 SV=2	80A08_7 [Brassica rapa subsp. pekinensis]
Bju014216	0	-6.39862	down	Pollen-specific protein-like At4g18596 OS=Arabidopsis thaliana GN=At4g18596 PE=2 SV=1	hypothetical protein CARUB_v10012122mg [Capsella rubella]
Bju041496	6.81e-12	-4.09488	down	Inorganic pyrophosphatase 2 OS=Arabidopsis thaliana GN=At1g17710 PE=2 SV=1	phosphoric monoester hydrolase [Arabidopsis lyrata subsp. lyrata]
Bju083716	1.43e-05	-2.06226	down	Ethylene-responsive transcription factor RAP2-3 OS=Arabidopsis thaliana GN=RAP2-3 PE=1 SV=2	ethylene-responsive transcription factor RAP2-3 [Arabidopsis thaliana]
Bju022242	0.00175181	-1.60793	down	Putative cell wall protein OS=Arabidopsis thaliana GN=At2g20870 PE=2 SV=2	putative cell-wall P8 protein [Brassica napus]
Bju019429	5.87e-06	-4.56542	down	--	hypothetical protein ARALYDRAFT_481786 [Arabidopsis lyrata subsp. lyrata]
Bju024921	1.1e-12	2.98009	up	Kunitz-type trypsin inhibitor-like 1 protein OS=Pisum sativum GN=PIP20-1 PE=1 SV=2	water-soluble chlorophyll protein [Raphanus sativus var. niger]
Bju047706	1.59e-14	-6.03128	down	Serine/threonine-protein kinase At5g01020 OS=Arabidopsis thaliana GN=At5g01020 PE=1 SV=1	hypothetical protein ARALYDRAFT_475168 [Arabidopsis lyrata subsp. lyrata]
Bju056459	1.15e-05	2.00734	up	Pathogenesis-related protein 1 OS=Arabidopsis thaliana GN=At2g14610 PE=1 SV=1	pathogenesis related protein 1 [Eutrema wasabi]
Bju006603	0.000304714	-4.11499	down	CBS domain-containing protein CBSCBSPB2 OS=Arabidopsis thaliana GN=CBSCBSPB2 PE=2 SV=1	CBS / octicosapeptide/Phox/Bemp1 domain-containing protein [Arabidopsis thaliana]
Bju033515	1.31e-12	-4.34084	down	Ubiquitin receptor RAD23c OS=Arabidopsis thaliana GN=RAD23C PE=1 SV=2	RAD23-like protein [Brassica napus]
Bju051598	9.51e-05	-4.25864	down	Cucumisin OS=Cucumis melo PE=1 SV=1	hypothetical protein ARALYDRAFT_485057 [Arabidopsis lyrata subsp. lyrata]
Bju031190	8.72e-14	-4.68638	down	Transcriptional regulator ICP22 homolog OS=Saimiriine herpesvirus 2 (strain 11) GN=73 PE=3 SV=1	hypothetical protein ARALYDRAFT_909022 [Arabidopsis lyrata subsp. lyrata]
Bju004169	0.000313185	1.77889	up	Subtilisin-like protease OS=Arabidopsis thaliana GN=ARA12 PE=1 SV=1	predicted protein [Arabidopsis lyrata subsp. lyrata]
Bju057822	0.000121559	-1.98979	down	PRA1 family protein B4 OS=Arabidopsis thaliana GN=PRA1B4 PE=1 SV=1	hypothetical protein CARUB_v10024028mg [Capsella rubella]
Bju001627	0	-6.8443	down	F-box protein At3g62230 OS=Arabidopsis thaliana GN=At3g62230 PE=1 SV=1	hypothetical protein CARUB_v10024582mg [Capsella rubella]
Bju028782	0	-6.3474	down	Probable pectinesterase/pectinesterase inhibitor 21 OS=Arabidopsis thaliana GN=PME21 PE=2 SV=2	hypothetical protein CARUB_v10015948mg [Capsella rubella]
Bju056723	0	-6.99833	down	Putative clathrin assembly protein At1g68110 OS=Arabidopsis thaliana GN=At1g68110 PE=2 SV=1	hypothetical protein CARUB_v10021734mg [Capsella rubella]
Bju069413	2.31e-12	-5.11955	down	Desiccation-related protein At2g46140 OS=Arabidopsis thaliana GN=At2g46140 PE=1 SV=1	hypothetical protein ARALYDRAFT_483759 [Arabidopsis lyrata subsp. lyrata]
Bju040547	6.15e-05	-2.31507	down	Zinc finger CCCH domain-containing protein 26 OS=Arabidopsis thaliana GN=ZFN2 PE=2 SV=1	hypothetical protein CARUB_v10023174mg [Capsella rubella]
Bju051328	0.000212905	3.07873	up	Glutathione S-transferase T3 OS=Arabidopsis thaliana GN=GSTT3 PE=2 SV=1	DNA binding protein [Arabidopsis thaliana]
Bju055901	0.000276039	-1.97216	down	Inositol oxygenase 2 OS=Arabidopsis thaliana GN=MIOX2 PE=2 SV=2	myo-inositol oxygenase 2 [Arabidopsis lyrata subsp. lyrata]
Bju075250	1.41e-11	-5.00607	down	Putative polyol transporter 1 OS=Arabidopsis thaliana GN=PLT1 PE=3 SV=1	predicted protein [Arabidopsis lyrata subsp. lyrata]
Bju046227	0.0036103	-1.73429	down	Protein WEAK CHLOROPLAST MOVEMENT UNDER BLUE LIGHT-like 1 OS=Arabidopsis thaliana GN=WEL1 PE=2 SV=1	hypothetical protein ARALYDRAFT_491351 [Arabidopsis lyrata subsp. lyrata]
Bju050621	0	-6.07661	down	Probable methyltransferase PMT27 OS=Arabidopsis thaliana GN=At3g51070 PE=3 SV=1	hypothetical protein CARUB_v10016641mg [Capsella rubella]
Bju015784	6.73e-06	-2.93215	down	WAT1-related protein At4g16620 OS=Arabidopsis thaliana GN=At4g16620 PE=2 SV=1	hypothetical protein ARALYDRAFT_329848 [Arabidopsis lyrata subsp. lyrata]
Bju013334	7.79e-07	-3.856	down	Phosphatidylinositol 4-phosphate 5-kinase 5 OS=Arabidopsis thaliana GN=PIP5K5 PE=2 SV=1	hypothetical protein CARUB_v10024770mg [Capsella rubella]
Bju026973	0.00642506	-3.67718	down	ELMO domain-containing protein A OS=Dictyostelium discoideum GN=elmoA PE=1 SV=1	ELMO/CED-12 family protein [Arabidopsis thaliana]
Bju012305	2.71e-12	-5.71983	down	Uncharacterized protein At4g22758 OS=Arabidopsis thaliana GN=At4g22758 PE=2 SV=1	hypothetical protein ARALYDRAFT_322499 [Arabidopsis lyrata subsp. lyrata]
Bju042165	1.37e-10	-4.85696	down	Transcription factor CAULIFLOWER OS=Arabidopsis thaliana GN=CAL PE=1 SV=3	predicted protein [Arabidopsis lyrata subsp. lyrata]
Bju013855	0	-6.73526	down	Dentin sialophosphoprotein OS=Homo sapiens GN=DSPP PE=1 SV=2	expressed protein [Arabidopsis lyrata subsp. lyrata]
Bju036981	2.58e-07	-4.86392	down	2-hydroxy-6-oxo-2,4-heptadienoate hydrolase OS=Pseudomonas putida (strain F1 / ATCC 700007) GN=todF PE=3 SV=2	alpha/beta-Hydrolases superfamily protein [Arabidopsis thaliana]
Bju081398	0.00861915	1.79697	up	Condensin complex subunit 2 OS=Arabidopsis thaliana GN=CAPH PE=1 SV=1	predicted protein [Arabidopsis lyrata subsp. lyrata]
Bju058457	0.00116036	-1.77343	down	Cystinosin homolog OS=Arabidopsis thaliana GN=At5g40670 PE=2 SV=1	PQ-loop repeat family protein [Arabidopsis lyrata subsp. lyrata]
Bju022085	0.00446652	-1.55546	down	Sodium/hydrogen exchanger 1 OS=Arabidopsis thaliana GN=NHX1 PE=1 SV=2	Na+/H+ antiporter [Eutrema halophilum]
Bju064166	0.00347909	-2.96615	down	Zinc finger protein CONSTANS-LIKE 3 OS=Arabidopsis thaliana GN=COL3 PE=1 SV=1	CCT motif-containing protein [Arabidopsis thaliana]
Bju040982	0	-5.94454	down	ABC transporter G family member 9 OS=Arabidopsis thaliana GN=ABCG9 PE=3 SV=2	hypothetical protein CARUB_v10007565mg [Capsella rubella]
Bju027128	2.24e-08	-5.07275	down	--	hypothetical protein CARUB_v10024758mg [Capsella rubella]
Bju040999	1.81e-10	3.33719	up	Oligopeptide transporter 5 OS=Arabidopsis thaliana GN=OPT5 PE=2 SV=1	ATOPT5 [Arabidopsis lyrata subsp. lyrata]
Bju030753	5.87e-06	-4.56542	down	--	hypothetical protein ARALYDRAFT_488020 [Arabidopsis lyrata subsp. lyrata]
Bju003670	0.00273125	1.61223	up	Glycine-rich RNA-binding protein GRP2A OS=Sinapis alba PE=2 SV=1	RecName: Full=Glycine-rich RNA-binding protein GRP2A
Bju051443	0	-6.36826	down	Probable pectate lyase 19 OS=Arabidopsis thaliana GN=At5g15110 PE=2 SV=1	pectate lyase family protein [Arabidopsis lyrata subsp. lyrata]
Bju039294	2.4e-06	-2.15615	down	Tonoplast dicarboxylate transporter OS=Arabidopsis thaliana GN=TDT PE=2 SV=2	sodium-dicarboxylate cotransporter, putative [Brassica oleracea]
Bju075367	0.00111403	1.64615	up	Ribulose bisphosphate carboxylase small chain, chloroplastic OS=Brassica napus GN=RBCS PE=2 SV=2	RecName: Full=Ribulose bisphosphate carboxylase small chain, chloroplastic; Short=RuBisCO small subunit; Flags: Precursor
Bju084233	0.000433602	-2.85515	down	F-box protein At1g80960 OS=Arabidopsis thaliana GN=At1g80960 PE=2 SV=3	Contains PF|00646 F-box domain. ESTs gb|AA586135, gb|Z26675, gb|AI993239 and gb|AA585907 come from this gene [Arabidopsis thaliana]
Bju036016	2.79e-05	-2.17082	down	Methylesterase 10 OS=Arabidopsis thaliana GN=MES10 PE=2 SV=1	hypothetical protein CARUB_v10017842mg [Capsella rubella]
Bju039995	0	-6.82494	down	ATPase 9, plasma membrane-type OS=Arabidopsis thaliana GN=AHA9 PE=2 SV=2	hypothetical protein CARUB_v10022427mg [Capsella rubella]
Bju006186	0	-4.62637	down	Glutamine synthetase cytosolic isozyme 1-5 OS=Arabidopsis thaliana GN=GLN1-5 PE=2 SV=1	glutamine synthetase, putative [Arabidopsis thaliana]
Bju027881	2.58e-11	-4.1649	down	Indole-3-acetic acid-induced protein ARG2 OS=Vigna radiata var. radiata GN=ARG2 PE=2 SV=1	hypothetical protein CARUB_v10002338mg [Capsella rubella]
Bju073568	5.37e-05	-4.32544	down	Zinc finger protein ZAT5 OS=Arabidopsis thaliana GN=ZAT5 PE=2 SV=1	zinc finger family protein [Arabidopsis lyrata subsp. lyrata]
Bju042074	0.000440333	-2.41082	down	U-box domain-containing protein 6 OS=Arabidopsis thaliana GN=PUB6 PE=2 SV=2	hypothetical protein CARUB_v10008359mg [Capsella rubella]
Bju034901	6.2e-11	-2.85918	down	Probable boron transporter 2 OS=Arabidopsis thaliana GN=BOR2 PE=2 SV=1	hypothetical protein CARUB_v10016761mg [Capsella rubella]
Bju014944	2.71e-14	-4.55587	down	Protein disulfide isomerase-like 1-1 OS=Arabidopsis thaliana GN=PDIL1-1 PE=1 SV=1	hypothetical protein ARALYDRAFT_889647 [Arabidopsis lyrata subsp. lyrata]
Bju057362	0.00133889	4.08275	up	Napin-2 OS=Brassica napus PE=2 SV=2	napin prepropeptide [Brassica napus]
Bju007885	0.000169563	-4.1886	down	Cation/H(+) antiporter 2 OS=Arabidopsis thaliana GN=CHX2 PE=2 SV=1	predicted protein [Arabidopsis lyrata subsp. lyrata]
Bju072254	5.65e-09	-4.24213	down	UDP-glycosyltransferase 72B1 OS=Arabidopsis thaliana GN=UGT72B1 PE=1 SV=1	UDP-glucoronosyl/UDP-glucosyl transferase family protein [Arabidopsis lyrata subsp. lyrata]
Bju010988	2.08e-14	-4.09534	down	Pyruvate kinase, cytosolic isozyme OS=Glycine max PE=1 SV=1	hypothetical protein ARALYDRAFT_919664 [Arabidopsis lyrata subsp. lyrata]
Bju081158	0	-5.62321	down	Protein disulfide-isomerase 5-3 OS=Arabidopsis thaliana GN=PDIL5-3 PE=2 SV=1	hypothetical protein CARUB_v10008994mg [Capsella rubella]
Bju053442	0.0007918	-2.25156	down	Aldo-keto reductase family 4 member C9 OS=Arabidopsis thaliana GN=AKR4C9 PE=1 SV=1	unnamed protein product [Thellungiella halophila]
Bju082206	1.74e-06	-2.54076	down	Protein transport protein Sec61 subunit beta OS=Arabidopsis thaliana GN=At2g45070 PE=2 SV=1	protein transport protein SEC61 subunit beta [Arabidopsis thaliana]
Bju059654	0.00315447	-1.57005	down	Hexokinase-1 OS=Arabidopsis thaliana GN=HXK1 PE=1 SV=2	hexokinase [Brassica oleracea]
Bju044647	1.41e-11	-5.00607	down	--	uncharacterized protein [Arabidopsis thaliana]
Bju006317	4.28e-07	-4.81826	down	Beta-glucosidase 29 OS=Arabidopsis thaliana GN=BGLU29 PE=2 SV=2	hypothetical protein ARALYDRAFT_483572 [Arabidopsis lyrata subsp. lyrata]
Bju048088	3.63e-09	2.57005	up	Kunitz-type serine protease inhibitor DrTI OS=Delonix regia PE=1 SV=1	Kunitz-type cysteine protease inhibitor [Brassica oleracea var. botrytis]
Bju060907	0.000304714	-4.11499	down	Light-sensor Protein kinase OS=Ceratodon purpureus GN=PHY1 PE=3 SV=3	protein kinase-like protein [Arabidopsis thaliana]
Bju002080	0.000796176	1.65796	up	Pistil-specific extensin-like protein OS=Nicotiana tabacum PE=2 SV=1	hypothetical protein CARUB_v10009642mg [Capsella rubella]
Bju054090	0	-4.69852	down	Magnesium transporter MRS2-2 OS=Arabidopsis thaliana GN=MRS2-2 PE=2 SV=1	hypothetical protein ARALYDRAFT_496668 [Arabidopsis lyrata subsp. lyrata]
Bju012093	1.21e-09	-3.92083	down	--	predicted protein [Arabidopsis lyrata subsp. lyrata]
Bju066050	0	-4.65721	down	Pathogenesis-related protein 1A OS=Nicotiana tabacum PE=1 SV=1	hypothetical protein ARALYDRAFT_470143 [Arabidopsis lyrata subsp. lyrata]
Bju027856	0.00185391	-3.86851	down	Putative F-box/FBD/LRR-repeat protein At4g03220 OS=Arabidopsis thaliana GN=At4g03220 PE=4 SV=1	F-box family protein [Arabidopsis lyrata subsp. lyrata]
Bju004131	1.01e-05	-4.50906	down	--	uncharacterized protein [Arabidopsis thaliana]
Bju017426	0	-5.45572	down	Cysteine-rich repeat secretory protein 26 OS=Arabidopsis thaliana GN=CRRSP26 PE=2 SV=2	hypothetical protein ARALYDRAFT_479716 [Arabidopsis lyrata subsp. lyrata]
Bju066104	0	-6.2579	down	--	hypothetical protein CARUB_v10012233mg [Capsella rubella]
Bju019007	5.74e-10	-4.40229	down	Kinesin-like protein NACK1 OS=Nicotiana tabacum GN=NACK1 PE=1 SV=1	ATP binding microtubule motor family protein [Arabidopsis thaliana]
Bju074520	7.77e-16	-6.20098	down	Calmodulin-like protein 3 OS=Arabidopsis thaliana GN=CML3 PE=2 SV=1	calmodulin-like protein 3 [Arabidopsis thaliana]
Bju008154	0	-5.12783	down	Peroxidase 65 OS=Arabidopsis thaliana GN=PER65 PE=2 SV=2	peroxidase 65 [Brassica rapa]
Bju054846	0	-5.52941	down	--	MF21 [Brassica nigra]
Bju041883	2.83e-12	-3.75671	down	Pollen-specific protein-like At4g18596 OS=Arabidopsis thaliana GN=At4g18596 PE=2 SV=1	hypothetical protein CARUB_v10012122mg [Capsella rubella]
Bju022208	1.64e-05	2.00273	up	Glycine-rich RNA-binding protein GRP1A OS=Sinapis alba PE=2 SV=1	RecName: Full=Glycine-rich RNA-binding protein GRP1A
Bju042580	0.00960875	-2.35635	down	Type I inositol 1,4,5-trisphosphate 5-phosphatase 12 OS=Arabidopsis thaliana GN=5PTASE12 PE=1 SV=1	5-inositol-phosphate phosphatase [Arabidopsis thaliana]
Bju065502	0.000875482	1.6541	up	Phosphomethylpyrimidine synthase, chloroplastic OS=Arabidopsis thaliana GN=THIC PE=1 SV=1	phosphomethylpyrimidine synthase [Arabidopsis thaliana]
Bju029701	0.000324863	1.73967	up	Protein argonaute 9 OS=Arabidopsis thaliana GN=AGO9 PE=1 SV=2	PAZ domain-containing protein [Arabidopsis lyrata subsp. lyrata]
Bju033741	0.00185391	-3.86851	down	F-box/LRR-repeat protein 2 OS=Pongo abelii GN=FBXL2 PE=2 SV=1	predicted protein [Arabidopsis lyrata subsp. lyrata]
Bju046211	0.000304714	-4.11499	down	--	hypothetical protein ARALYDRAFT_890209 [Arabidopsis lyrata subsp. lyrata]
Bju008659	0	-6.2892	down	Pollen-specific leucine-rich repeat extensin-like protein 1 OS=Arabidopsis thaliana GN=PEX1 PE=2 SV=1	pollen-specific leucine-rich repeat extensin-like protein 1 [Arabidopsis thaliana]
Bju036562	3.31e-07	-3.92796	down	Probable purine permease 6 OS=Arabidopsis thaliana GN=PUP6 PE=3 SV=2	purine permease 6 [Arabidopsis thaliana]
Bju047294	0.00185391	-3.86851	down	GDSL esterase/lipase At5g55050 OS=Arabidopsis thaliana GN=At5g55050 PE=2 SV=1	GDSL-motif lipase/hydrolase family protein [Arabidopsis lyrata subsp. lyrata]
Bju033146	0	-5.52479	down	Beta-galactosidase OS=Brassica oleracea PE=2 SV=1	RecName: Full=Beta-galactosidase; Short=Lactase; Flags: Precursor
Bju031699	3.45e-12	-4.01157	down	Uncharacterized protein At4g22758 OS=Arabidopsis thaliana GN=At4g22758 PE=2 SV=1	hypothetical protein ARALYDRAFT_322499 [Arabidopsis lyrata subsp. lyrata]
Bju084364	2.05e-12	-3.85044	down	Probable LRR receptor-like serine/threonine-protein kinase At5g45840 OS=Arabidopsis thaliana GN=At5g45840 PE=2 SV=1	leucine-rich repeat protein kinase family protein [Arabidopsis thaliana]
Bju028105	5.85e-08	-4.9928	down	Calcium-dependent protein kinase 17 OS=Arabidopsis thaliana GN=CPK17 PE=2 SV=1	hypothetical protein CARUB_v10002812mg [Capsella rubella]
Bju024950	2.33e-08	-2.62851	down	Organic cation/carnitine transporter 1 OS=Arabidopsis thaliana GN=OCT1 PE=2 SV=1	organic cation/carnitine transporter1 [Arabidopsis thaliana]
Bju068545	0	-4.95294	down	Strictosidine synthase (Fragment) OS=Rauvolfia mannii GN=STR1 PE=3 SV=1	hypothetical protein CARUB_v10017342mg [Capsella rubella]
Bju074856	0.00130268	1.8338	up	DNA replication licensing factor mcm2 OS=Xenopus tropicalis GN=mcm2 PE=2 SV=1	ATP binding protein [Arabidopsis lyrata subsp. lyrata]
Bju026305	0	-4.991	down	Phospholipase A2-gamma OS=Arabidopsis thaliana GN=PLA2-GAMMA PE=1 SV=1	phospholipase A2-gamma [Arabidopsis thaliana]
Bju024506	1.11e-05	-3.61568	down	HORMA domain-containing protein 1 OS=Xenopus laevis GN=hormad1 PE=2 SV=1	aysnaptic 1 [Brassica oleracea var. alboglabra]
Bju058515	0.000561612	-1.7306	down	Sec14 cytosolic factor OS=Schizosaccharomyces pombe (strain 972 / ATCC 24843) GN=sec14 PE=4 SV=1	SEC14-like 3 protein [Arabidopsis thaliana]
Bju045274	1.85e-12	2.92654	up	Splicing factor 3B subunit 2 OS=Homo sapiens GN=SF3B2 PE=1 SV=2	Subtilase family protein [Arabidopsis thaliana]
Bju075566	2.2e-09	-3.43586	down	--	response to low sulfur 2 [Arabidopsis thaliana]
Bju043777	0	-4.2598	down	Amino-acid permease BAT1 OS=Arabidopsis thaliana GN=BAT1 PE=2 SV=2	putative amino acid or GABA permease [Arabidopsis thaliana]
Bju004619	2.58e-05	-1.93516	down	Bidirectional sugar transporter SWEET10 OS=Arabidopsis thaliana GN=SWEET10 PE=2 SV=1	nodulin MtN3 family protein [Arabidopsis lyrata subsp. lyrata]
Bju042587	0.00446544	2.31977	up	Basic endochitinase CHB4 OS=Brassica napus PE=1 SV=2	glycoside hydrolase family 19 protein [Arabidopsis lyrata subsp. lyrata]
Bju008303	0	-6.17075	down	Putative cysteine-rich repeat secretory protein 17 OS=Arabidopsis thaliana GN=CRRSP17 PE=3 SV=1	putative cysteine-rich repeat secretory protein 17 [Arabidopsis thaliana]
Bju021542	9.31e-14	-5.9276	down	Probable basic-leucine zipper transcription factor Q OS=Dictyostelium discoideum GN=bzpQ PE=3 SV=1	hypothetical protein CARUB_v10011465mg [Capsella rubella]
Bju076281	4.33e-15	-4.65245	down	BTB/POZ domain-containing protein At5g03250 OS=Arabidopsis thaliana GN=At5g03250 PE=2 SV=1	phototropic-responsive NPH3 family protein [Arabidopsis thaliana]
Bju005785	0.000119707	-2.86368	down	Rac-like GTP-binding protein ARAC6 OS=Arabidopsis thaliana GN=ARAC6 PE=1 SV=2	hypothetical protein ARALYDRAFT_491041 [Arabidopsis lyrata subsp. lyrata]
Bju042318	0.00343846	-3.77601	down	Ankyrin repeat-containing protein At3g12360 OS=Arabidopsis thaliana GN=At3g12360 PE=2 SV=1	ankyrin repeat-containing protein [Arabidopsis thaliana]
Bju037813	6.27e-12	-2.7786	down	L-allo-threonine aldolase OS=Aeromonas jandaei GN=ltaA PE=1 SV=1	hypothetical protein CARUB_v10009546mg [Capsella rubella]
Bju010278	0.000561431	-1.71486	down	Fimbrin-1 OS=Arabidopsis thaliana GN=FIM1 PE=1 SV=2	hypothetical protein ARALYDRAFT_913880 [Arabidopsis lyrata subsp. lyrata]
Bju018389	0	-7.47201	down	Clumping factor A OS=Staphylococcus aureus (strain MRSA252) GN=clfA PE=3 SV=1	uncharacterized protein [Arabidopsis thaliana]
Bju031132	0	-6.204	down	Oleosin-B1 OS=Brassica napus GN=OlnB1 PE=1 SV=2	oleosin-like protein [Brassica rapa]
Bju005252	5.43e-12	-3.12705	down	Putative protein TPRXL OS=Homo sapiens GN=TPRXL PE=5 SV=2	uncharacterized protein [Arabidopsis thaliana]
Bju034301	4.2e-05	-1.98899	down	Cellulose synthase A catalytic subunit 7 [UDP-forming] OS=Arabidopsis thaliana GN=CESA7 PE=1 SV=1	cellulose synthase 7.1 catalytic subunit [Brassica napus]
Bju032825	0.00017367	-2.00014	down	Lipase OS=Staphylococcus hyicus GN=lip PE=1 SV=1	alpha/beta-Hydrolases superfamily protein [Arabidopsis thaliana]
Bju060909	1.39e-08	-5.11112	down	Spindle pole body component 110 OS=Saccharomyces cerevisiae (strain Lalvin EC1118 / Prise de mousse) GN=SPC110 PE=3 SV=1	hypothetical protein CARUB_v10022411mg [Capsella rubella]
Bju062775	2.04e-08	-3.58339	down	--	hypothetical protein CARUB_v10024679mg [Capsella rubella]
Bju031129	5.34e-05	-1.90094	down	Glutamate dehydrogenase 2 OS=Arabidopsis thaliana GN=GDH2 PE=1 SV=1	glutamate dehydrogenase 2 [Arabidopsis thaliana]
Bju018251	0	-5.84574	down	Pollen-specific protein-like At4g18596 OS=Arabidopsis thaliana GN=At4g18596 PE=2 SV=1	hypothetical protein CARUB_v10012122mg [Capsella rubella]
Bju003678	0	-4.21318	down	Probable cysteine proteinase A494 OS=Arabidopsis thaliana GN=At2g21430 PE=2 SV=2	Papain family cysteine protease [Arabidopsis thaliana]
Bju058293	0.00128708	-3.09679	down	Putative galacturonosyltransferase 2 OS=Arabidopsis thaliana GN=GAUT2 PE=5 SV=1	hypothetical protein CARUB_v10025515mg, partial [Capsella rubella]
Bju026356	0.00231413	1.64753	up	65-kDa microtubule-associated protein 2 OS=Arabidopsis thaliana GN=MAP65-2 PE=1 SV=1	hypothetical protein CARUB_v10004454mg [Capsella rubella]
Bju011924	0.00973821	1.62359	up	Classical arabinogalactan protein 1 OS=Arabidopsis thaliana GN=AGP1 PE=2 SV=2	hypothetical protein ARALYDRAFT_496633 [Arabidopsis lyrata subsp. lyrata]
Bju021676	3.72e-08	3.54875	up	Dihomomethionine N-hydroxylase OS=Arabidopsis thaliana GN=CYP79F1 PE=1 SV=1	cytochrome P450 79f1 [Brassica rapa subsp. pekinensis]
Bju084840	2.33e-10	-3.88102	down	Putative WEB family protein At1g65010, chloroplastic OS=Arabidopsis thaliana GN=At1g65010 PE=1 SV=1	hypothetical protein ARALYDRAFT_912494 [Arabidopsis lyrata subsp. lyrata]
Bju056666	3.95e-06	-3.17701	down	Cysteine-rich repeat secretory protein 2 OS=Arabidopsis thaliana GN=CRRSP2 PE=2 SV=1	hypothetical protein ARALYDRAFT_476197 [Arabidopsis lyrata subsp. lyrata]
Bju082679	1.23e-06	-2.68643	down	Putative protein TPRXL OS=Homo sapiens GN=TPRXL PE=5 SV=2	uncharacterized protein [Arabidopsis thaliana]
Bju039565	3.61e-08	-5.03333	down	ABC transporter G family member 29 OS=Arabidopsis thaliana GN=ABCG29 PE=2 SV=2	Pleiotropic drug resistance 1 [Theobroma cacao]
Bju022910	4.43e-11	3.3492	up	Cytochrome P450 86B1 OS=Arabidopsis thaliana GN=CYP86B1 PE=2 SV=1	hypothetical protein ARALYDRAFT_474859 [Arabidopsis lyrata subsp. lyrata]
Bju026829	0	-4.7898	down	CBL-interacting serine/threonine-protein kinase 12 OS=Arabidopsis thaliana GN=CIPK12 PE=1 SV=1	hypothetical protein CARUB_v10007488mg, partial [Capsella rubella]
Bju009477	0.00180358	-1.61283	down	RING finger protein 44 OS=Danio rerio GN=rnf44 PE=2 SV=1	F12M16.10 [Arabidopsis lyrata subsp. lyrata]
Bju033145	2.58e-07	-4.86392	down	Probable inactive leucine-rich repeat receptor-like protein kinase At5g20690 OS=Arabidopsis thaliana GN=At5g20690 PE=2 SV=4	hypothetical protein CARUB_v10003833mg [Capsella rubella]
Bju014507	0.00179127	-2.21117	down	Uridine kinase-like protein 3 OS=Arabidopsis thaliana GN=UKL3 PE=2 SV=1	putative uracil phosphoribosyltransferase [Arabidopsis thaliana]
Bju021028	5.87e-06	-4.56542	down	Rho guanine nucleotide exchange factor 8 OS=Arabidopsis thaliana GN=ROPGEF8 PE=1 SV=1	hypothetical protein CARUB_v10015794mg [Capsella rubella]
Bju012963	0	-6.31594	down	Galactose oxidase OS=Gibberella zeae (strain PH-1 / ATCC MYA-4620 / FGSC 9075 / NRRL 31084) GN=GAOA PE=3 SV=1	hypothetical protein CARUB_v10000533mg [Capsella rubella]
Bju010545	0.000169563	-4.1886	down	Early nodulin-like protein 3 OS=Arabidopsis thaliana GN=At5g25090 PE=1 SV=2	early nodulin-like protein 11 [Arabidopsis thaliana]
Bju010347	1.34e-05	-2.73208	down	--	hypothetical protein ARALYDRAFT_913200 [Arabidopsis lyrata subsp. lyrata]
Bju061729	0	-5.85223	down	Pollen-specific leucine-rich repeat extensin-like protein 1 OS=Arabidopsis thaliana GN=PEX1 PE=2 SV=1	pollen-specific leucine-rich repeat extensin-like protein 1 [Arabidopsis thaliana]
Bju015972	0	-5.28171	down	Beta-galactosidase 13 OS=Arabidopsis thaliana GN=BGAL13 PE=2 SV=1	beta-galactosidase 13 [Arabidopsis lyrata subsp. lyrata]
Bju066475	0	-5.65315	down	L-ascorbate oxidase homolog OS=Nicotiana tabacum PE=1 SV=1	protein SKU5 similar 9 [Arabidopsis thaliana]
Bju046856	0.00642506	-3.67718	down	Alcohol dehydrogenase class-P OS=Arabidopsis thaliana GN=ADH1 PE=1 SV=2	alcohol dehydrogenase [Arabidopsis lyrata subsp. lyrata]
Bju039977	2.79e-05	-3.52577	down	ALA-interacting subunit 5 OS=Arabidopsis thaliana GN=ALIS5 PE=1 SV=1	ALA-interacting subunit 5 [Arabidopsis thaliana]
Bju032321	1.2e-06	-4.72237	down	Syntaxin-125 OS=Arabidopsis thaliana GN=SYP125 PE=2 SV=1	SYP125 [Arabidopsis lyrata subsp. lyrata]
Bju029871	3.3e-05	-3.83326	down	Flowering-promoting factor 1-like protein 1 OS=Arabidopsis thaliana GN=FLP1 PE=2 SV=2	hypothetical protein ARALYDRAFT_491604 [Arabidopsis lyrata subsp. lyrata]
Bju075267	2.76e-05	2.09494	up	ABC transporter G family member 22 OS=Arabidopsis thaliana GN=ABCG22 PE=1 SV=1	hypothetical protein CARUB_v10000295mg [Capsella rubella]
Bju028736	0.00128285	-2.12458	down	Keratin, type I cytoskeletal 9 OS=Mus musculus GN=Krt9 PE=1 SV=2	hypothetical protein CARUB_v10013850mg [Capsella rubella]
Bju052669	0	-5.70829	down	Glucan endo-1,3-beta-glucosidase OS=Triticum aestivum GN=GLC1 PE=2 SV=1	O-Glycosyl hydrolases family 17 protein [Arabidopsis thaliana]
Bju030424	6.93e-12	-3.78212	down	Uncharacterized protein At1g04910 OS=Arabidopsis thaliana GN=At1g04910 PE=1 SV=1	hypothetical protein ARALYDRAFT_482804 [Arabidopsis lyrata subsp. lyrata]
Bju012350	5.94e-12	-5.6693	down	Amino-acid permease BAT1 OS=Arabidopsis thaliana GN=BAT1 PE=2 SV=2	putative amino acid or GABA permease [Arabidopsis thaliana]
Bju054275	0	-4.11394	down	--	hypothetical protein CARUB_v10008911mg [Capsella rubella]
Bju004767	0.00106779	1.74943	up	Blue copper protein OS=Pisum sativum PE=2 SV=1	hypothetical protein ARALYDRAFT_476354 [Arabidopsis lyrata subsp. lyrata]
Bju011384	5.37e-05	-4.32544	down	Phospholipase A1-IIalpha OS=Arabidopsis thaliana GN=At1g06250 PE=2 SV=1	hypothetical protein CARUB_v10012192mg [Capsella rubella]
Bju081446	0.00185391	-3.86851	down	Putative F-box protein At2g33190 OS=Arabidopsis thaliana GN=At2g33190 PE=4 SV=1	hypothetical protein CARUB_v10025394mg [Capsella rubella]
Bju046398	2.22e-16	-3.92	down	L-allo-threonine aldolase OS=Aeromonas jandaei GN=ltaA PE=1 SV=1	hypothetical protein ARALYDRAFT_470930 [Arabidopsis lyrata subsp. lyrata]
Bju048398	0.000304714	-4.11499	down	Probable WRKY transcription factor 36 OS=Arabidopsis thaliana GN=WRKY36 PE=2 SV=1	WRKY transcription factor 36 [Brassica napus]
Bju064188	1.37e-07	3.08621	up	Xylem cysteine proteinase 1 OS=Arabidopsis thaliana GN=XCP1 PE=1 SV=1	xylem cysteine proteinase 1 [Arabidopsis thaliana]
Bju002774	4.03e-11	-3.68069	down	Adenylate isopentenyltransferase 1, chloroplastic OS=Arabidopsis thaliana GN=IPT1 PE=1 SV=2	isopentenyltransferase [Brassica rapa subsp. pekinensis]
Bju009852	5.68e-07	-3.05077	down	Protein transport Sec1a OS=Arabidopsis thaliana GN=SEC1A PE=2 SV=3	protein transport sec1a [Arabidopsis thaliana]
Bju083514	0.00153852	2.36884	up	Subtilisin-like protease OS=Arabidopsis thaliana GN=ARA12 PE=1 SV=1	Subtilase family protein [Arabidopsis thaliana]
Bju040618	5.9e-13	-3.02927	down	Calcium-transporting ATPase 9, plasma membrane-type OS=Arabidopsis thaliana GN=ACA9 PE=2 SV=2	hypothetical protein CARUB_v10012867mg [Capsella rubella]
Bju026902	9.51e-05	-4.25864	down	Cation/H(+) antiporter 15 OS=Arabidopsis thaliana GN=CHX15 PE=2 SV=1	hypothetical protein ARALYDRAFT_480314 [Arabidopsis lyrata subsp. lyrata]
Bju036664	0.000169563	-4.1886	down	Ent-kaurenoic acid oxidase 1 OS=Arabidopsis thaliana GN=KAO1 PE=2 SV=1	Ent-kaurenoic acid oxidase 1 [Arabidopsis thaliana]
Bju070161	1.55e-15	-6.16495	down	Zinc finger protein ZAT3 OS=Arabidopsis thaliana GN=ZAT3 PE=2 SV=1	hypothetical protein ARALYDRAFT_912814 [Arabidopsis lyrata subsp. lyrata]
Bju007699	0	-5.95904	down	Acyltransferase-like protein At3g26840, chloroplastic OS=Arabidopsis thaliana GN=At3g26840 PE=1 SV=1	Esterase/lipase/thioesterase family protein [Arabidopsis thaliana]
Bju054522	0.00678346	1.52571	up	GDSL esterase/lipase At1g28580 OS=Arabidopsis thaliana GN=At1g28580 PE=2 SV=1	lipase 1 [Brassica napus]
Bju037695	0.00123321	2.01275	up	Polygalacturonase QRT3 OS=Arabidopsis thaliana GN=QRT3 PE=2 SV=1	putative protein [Arabidopsis thaliana]
Bju042997	0.00446567	2.70068	up	Probable inositol 3-phosphate synthase isozyme 3 OS=Arabidopsis thaliana GN=At5g10170 PE=2 SV=1	putative inositol-3-phosphate synthase isozyme 3 [Arabis alpina]
Bju007860	1.32e-11	-5.61693	down	Putative pumilio homolog 7, chloroplastic OS=Arabidopsis thaliana GN=APUM7 PE=3 SV=2	hypothetical protein CARUB_v10022107mg [Capsella rubella]
Bju081387	0	-6.61092	down	Cysteine proteinase inhibitor 2 OS=Arabidopsis thaliana GN=CYS2 PE=2 SV=2	cystatin-like protein [Brassica rapa]
Bju010070	0.00122861	1.91582	up	CASP-like protein At4g15630 OS=Arabidopsis thaliana GN=At4g15630 PE=1 SV=2	unknown [Arabidopsis thaliana]
Bju049485	0.0014423	-2.346	down	O-acyltransferase WSD1 OS=Arabidopsis thaliana GN=WSD1 PE=2 SV=1	O-acyltransferase (WSD1-like) family protein [Arabidopsis thaliana]
Bju071590	1.21e-05	-3.93598	down	Uncharacterized protein DDB_G0271670 OS=Dictyostelium discoideum GN=DDB_G0271670 PE=4 SV=1	unknown protein [Arabidopsis thaliana]
Bju041809	6e-05	-2.24338	down	Transmembrane emp24 domain-containing protein p24delta9 OS=Arabidopsis thaliana GN=At1g26690 PE=2 SV=1	transmembrane emp24 domain-containing protein [Arabidopsis thaliana]
Bju008991	3.1e-07	2.48138	up	Beta-fructofuranosidase, insoluble isoenzyme CWINV5 OS=Arabidopsis thaliana GN=CWINV5 PE=2 SV=2	hypothetical protein CARUB_v10013339mg [Capsella rubella]
Bju080156	0.000381178	1.73213	up	5&apos;-adenylylsulfate reductase 3, chloroplastic OS=Arabidopsis thaliana GN=APR3 PE=2 SV=2	APS reductase [Brassica juncea]
Bju041115	3.33e-16	-3.50128	down	Transcriptional corepressor SEUSS OS=Arabidopsis thaliana GN=SEU PE=1 SV=1	hypothetical protein CARUB_v10004256mg [Capsella rubella]
Bju032623	6.86e-05	-1.77663	down	4-coumarate--CoA ligase-like 2 OS=Arabidopsis thaliana GN=4CLL2 PE=2 SV=2	F5M15.18 [Arabidopsis lyrata subsp. lyrata]
Bju030178	0.000114015	-3.37944	down	Ethylene-responsive transcription factor ERF069 OS=Arabidopsis thaliana GN=ERF069 PE=1 SV=1	hypothetical protein CARUB_v10010423mg [Capsella rubella]
Bju039030	1.5e-09	-4.69064	down	Serine/threonine-protein kinase At3g07070 OS=Arabidopsis thaliana GN=At3g07070 PE=2 SV=1	hypothetical protein ARALYDRAFT_475144 [Arabidopsis lyrata subsp. lyrata]
Bju002669	0	-6.20298	down	Putative caffeoyl-CoA O-methyltransferase At1g67980 OS=Arabidopsis thaliana GN=At1g67980 PE=2 SV=1	putative reverse transcriptase [Arabidopsis thaliana]
Bju009129	2.81e-05	-2.13468	down	Cellulose synthase A catalytic subunit 7 [UDP-forming] OS=Arabidopsis thaliana GN=CESA7 PE=1 SV=1	cellulose synthase 7.1 catalytic subunit [Brassica napus]
Bju039515	0.00343846	-3.77601	down	Phosphoenolpyruvate carboxylase 3 OS=Arabidopsis thaliana GN=PPC3 PE=2 SV=2	unnamed protein product [Thellungiella halophila]
Bju060528	0	-7.90613	down	Galactose oxidase OS=Gibberella zeae GN=GAOA PE=1 SV=1	hypothetical protein ARALYDRAFT_475824 [Arabidopsis lyrata subsp. lyrata]
Bju015143	0.000304714	-4.11499	down	Uncharacterized protein At4g02000 OS=Arabidopsis thaliana GN=At4g02000 PE=2 SV=1	Ta11 non-LTR retroelement protein-like [Arabidopsis thaliana]
Bju040597	7.21e-07	-3.45392	down	--	hypothetical protein [Brassica napus var. napus]
Bju020008	9.43e-06	-2.90364	down	--	uncharacterized protein [Arabidopsis thaliana]
Bju030213	7.94e-09	-4.56805	down	Eukaryotic translation initiation factor 5B OS=Schizosaccharomyces pombe (strain 972 / ATCC 24843) GN=SPAC56F8.03 PE=1 SV=1	eukaryotic translation initiation factor 2 (eIF-2) family protein [Arabidopsis thaliana]
Bju064788	5.25e-14	3.17422	up	Cytochrome P450 83A1 OS=Arabidopsis thaliana GN=CYP83A1 PE=1 SV=2	cytochrome P450 monooxygenase 83A1-5 [Brassica napus]
Bju047765	3.74e-10	-5.38608	down	U11/U12 small nuclear ribonucleoprotein 25 kDa protein OS=Homo sapiens GN=SNRNP25 PE=1 SV=1	predicted protein [Arabidopsis lyrata subsp. lyrata]
Bju046549	1.36e-06	2.54053	up	--	uncharacterized protein [Arabidopsis thaliana]
Bju017266	0	-5.84245	down	60S ribosomal protein L18a-1 OS=Arabidopsis thaliana GN=RPL18AA PE=2 SV=2	hypothetical protein CARUB_v10014581mg [Capsella rubella]
Bju015668	5.85e-08	-4.9928	down	Pollen-specific protein-like At4g18596 OS=Arabidopsis thaliana GN=At4g18596 PE=2 SV=1	pollen_Ole_e_I-domain containing protein [Arabidopsis thaliana]
Bju007535	5.73e-08	2.39597	up	Lipoxygenase 2, chloroplastic OS=Arabidopsis thaliana GN=LOX2 PE=1 SV=1	hypothetical protein CARUB_v10016666mg [Capsella rubella]
Bju039138	0	-5.10101	down	Phosphate transporter PHO1 homolog 9 OS=Arabidopsis thaliana GN=PHO1-H9 PE=2 SV=1	EXS (ERD1/XPR1/SYG1) family protein [Arabidopsis thaliana]
Bju067814	3.19e-10	-3.09277	down	Oligopeptide transporter 2 OS=Arabidopsis thaliana GN=OPT2 PE=2 SV=2	ATOPT2 [Arabidopsis lyrata subsp. lyrata]
Bju020964	5.34e-09	-3.09399	down	Probable LRR receptor-like serine/threonine-protein kinase RFK1 OS=Arabidopsis thaliana GN=RKF1 PE=1 SV=1	hypothetical protein ARALYDRAFT_473178 [Arabidopsis lyrata subsp. lyrata]
Bju056120	4.12e-05	-2.23369	down	Protein HOTHEAD OS=Arabidopsis thaliana GN=HTH PE=1 SV=1	hypothetical protein CARUB_v10018458mg [Capsella rubella]
Bju024304	0	-5.89692	down	Probable non-specific lipid-transfer protein AKCS9 OS=Vigna unguiculata PE=2 SV=1	hypothetical protein CARUB_v10022343mg [Capsella rubella]
Bju037406	1.86e-05	-1.86236	down	Proline dehydrogenase 1, mitochondrial OS=Arabidopsis thaliana GN=POX1 PE=1 SV=2	proline dehydrogenase [Brassica napus]
Bju007550	0	-5.39386	down	L-ascorbate oxidase homolog OS=Brassica napus GN=Bp10 PE=2 SV=1	protein SKU5 similar 9 [Arabidopsis thaliana]
Bju010944	8.57e-05	1.91428	up	O-acyltransferase WSD1 OS=Arabidopsis thaliana GN=WSD1 PE=2 SV=1	hypothetical protein ARALYDRAFT_330267 [Arabidopsis lyrata subsp. lyrata]
Bju056159	1.69e-09	-3.8985	down	Probable LRR receptor-like serine/threonine-protein kinase RFK1 OS=Arabidopsis thaliana GN=RKF1 PE=1 SV=1	putative LRR receptor-like serine/threonine-protein kinase RFK1 [Arabidopsis thaliana]
Bju083914	8.1e-12	-4.67748	down	Early nodulin-like protein 1 OS=Arabidopsis thaliana GN=At2g25060 PE=1 SV=2	copper ion binding/electron transporter [Brassica rapa]
Bju010018	2.99e-11	-4.34471	down	Glycine-rich protein A3 OS=Daucus carota PE=2 SV=1	hypothetical protein CARUB_v10012606mg [Capsella rubella]
Bju011496	0.000114015	-3.37944	down	NADP-dependent alkenal double bond reductase P2 OS=Arabidopsis thaliana GN=P2 PE=2 SV=2	unnamed protein product [Thellungiella halophila]
Bju028263	8.34e-05	2.60645	up	Glucan endo-1,3-beta-glucosidase OS=Brassica campestris GN=BGL PE=1 SV=1	beta-1,3-glucanase [Brassica rapa subsp. chinensis]
Bju074060	2.96e-05	-1.86588	down	Probable acyl-activating enzyme 18, peroxisomal OS=Arabidopsis thaliana GN=AAE18 PE=2 SV=1	acyl-activating enzyme 18 [Arabidopsis thaliana]
Bju005530	0.00385382	-3.25103	down	Heavy metal-associated isoprenylated plant protein 26 OS=Arabidopsis thaliana GN=HIPP26 PE=1 SV=1	putative farnesylated protein [Brassica rapa subsp. pekinensis]
Bju041755	0	-6.00486	down	Endo-1,4-beta-xylanase A OS=Thermotoga maritima (strain ATCC 43589 / MSB8 / DSM 3109 / JCM 10099) GN=xynA PE=1 SV=1	glycosyl hydrolase family 10 protein [Arabidopsis lyrata subsp. lyrata]
Bju020627	0.00343846	-3.77601	down	--	hypothetical protein ARALYDRAFT_491960 [Arabidopsis lyrata subsp. lyrata]
Bju008129	5.21e-09	-4.59969	down	WAT1-related protein At5g47470 OS=Arabidopsis thaliana GN=At5g47470 PE=3 SV=1	integral membrane protein, putative [Brassica oleracea]
Bju074178	7.32e-08	-3.81061	down	Bidirectional sugar transporter SWEET3 OS=Arabidopsis thaliana GN=SWEET3 PE=2 SV=1	nodulin MtN3 family protein [Arabidopsis lyrata subsp. lyrata]
Bju012907	0.00463633	-1.47281	down	Floral homeotic protein PISTILLATA OS=Arabidopsis thaliana GN=PI PE=1 SV=1	PISTILLATA-1 [Brassica napus]
Bju028640	4.71e-05	-2.20453	down	Uncharacterized serine-rich protein C215.13 OS=Schizosaccharomyces pombe (strain 972 / ATCC 24843) GN=SPBC215.13 PE=1 SV=1	uncharacterized protein [Arabidopsis thaliana]
Bju026342	1.75e-05	-4.45041	down	Xylosyltransferase 2 OS=Canis familiaris GN=XYLT2 PE=2 SV=1	glycosyltransferase family 14 protein [Arabidopsis lyrata subsp. lyrata]
Bju004931	0	-6.60509	down	--	self-incompatibility S1 family protein [Arabidopsis thaliana]
Bju004514	0.00569052	1.70323	up	GDSL esterase/lipase At4g28780 OS=Arabidopsis thaliana GN=At4g28780 PE=2 SV=1	hypothetical protein CARUB_v10005104mg [Capsella rubella]
Bju038824	3.18e-09	2.83703	up	Subtilisin-like protease OS=Arabidopsis thaliana GN=ARA12 PE=1 SV=1	hypothetical protein PRUPE_ppa026835mg, partial [Prunus persica]
Bju036922	0	-6.69304	down	Pectinesterase PPME1 OS=Arabidopsis thaliana GN=PPME1 PE=1 SV=1	hypothetical protein CARUB_v10003415mg [Capsella rubella]
Bju000319	1.09e-07	-4.3621	down	Sugar transport protein 14 OS=Arabidopsis thaliana GN=STP14 PE=2 SV=2	hypothetical protein ARALYDRAFT_895606 [Arabidopsis lyrata subsp. lyrata]
Bju010085	1.76e-11	2.77087	up	Beta-amylase 5 OS=Arabidopsis thaliana GN=BAM5 PE=2 SV=1	beta-amylase [Raphanus sativus]
Bju027129	0.00213244	-1.95917	down	Probable galacturonosyltransferase 5 OS=Arabidopsis thaliana GN=GAUT5 PE=2 SV=1	GAUT5/LGT5 [Arabidopsis lyrata subsp. lyrata]
Bju009689	5.1e-08	-3.22558	down	3-oxoacyl-[acyl-carrier-protein] reductase FabG OS=Bacillus subtilis (strain 168) GN=fabG PE=3 SV=3	short-chain dehydrogenase/reductase family protein [Arabidopsis lyrata subsp. lyrata]
Bju044265	0.00669972	-3.16904	down	Putative GPI-anchored protein PB15E9.01c OS=Schizosaccharomyces pombe (strain 972 / ATCC 24843) GN=SPAPB15E9.01c PE=2 SV=3	hypothetical protein TBLA_0D00480 [Tetrapisispora blattae CBS 6284]
Bju028307	0	-4.7677	down	Phospholipase D alpha 2 OS=Arabidopsis thaliana GN=PLDALPHA2 PE=2 SV=1	predicted protein [Arabidopsis lyrata subsp. lyrata]
Bju031258	7.38e-05	-2.71962	down	Protein RMD5 homolog A OS=Xenopus laevis GN=rmnd5a PE=2 SV=1	hypothetical protein CARUB_v10023412mg [Capsella rubella]
Bju029091	0.0018405	-2.84264	down	Serine/arginine repetitive matrix protein 2 OS=Homo sapiens GN=SRRM2 PE=1 SV=2	hypothetical protein ARALYDRAFT_478479 [Arabidopsis lyrata subsp. lyrata]
Bju047278	6.07e-06	-3.44469	down	Aspartic proteinase nepenthesin-1 OS=Nepenthes gracilis GN=nep1 PE=1 SV=1	aspartyl protease family protein [Arabidopsis lyrata subsp. lyrata]
Bju066268	0.00251641	-1.53444	down	Gibberellin-regulated protein 6 OS=Arabidopsis thaliana GN=GASA6 PE=2 SV=1	GAST1-like protein [Arabidopsis thaliana]
Bju068949	0.00415908	1.62365	up	WEB family protein At3g51720 OS=Arabidopsis thaliana GN=At3g51720 PE=2 SV=1	hypothetical protein ARALYDRAFT_485526 [Arabidopsis lyrata subsp. lyrata]
Bju013268	0.00877258	-1.54929	down	A-agglutinin anchorage subunit OS=Saccharomyces cerevisiae (strain ATCC 204508 / S288c) GN=AGA1 PE=1 SV=1	uncharacterized protein [Arabidopsis thaliana]
Bju077963	6.96e-08	-4.39853	down	CBL-interacting serine/threonine-protein kinase 19 OS=Arabidopsis thaliana GN=CIPK19 PE=2 SV=1	hypothetical protein CARUB_v10028618mg [Capsella rubella]
Bju063981	0.00232541	3.01462	up	--	uncharacterized protein [Arabidopsis thaliana]
Bju061098	6.81e-11	-5.50611	down	WAT1-related protein At4g01430 OS=Arabidopsis thaliana GN=At4g01430 PE=2 SV=1	hypothetical protein CARUB_v10003489mg [Capsella rubella]
Bju021174	8.24e-09	3.23003	up	Probable mitochondrial chaperone bcs1 OS=Schizosaccharomyces pombe (strain 972 / ATCC 24843) GN=SPAC644.07 PE=2 SV=1	hypothetical protein CARUB_v10009030mg [Capsella rubella]
Bju031292	0.00102454	-2.38337	down	Diacylglycerol kinase 1 OS=Arabidopsis thaliana GN=DGK1 PE=1 SV=2	hypothetical protein ARALYDRAFT_487625 [Arabidopsis lyrata subsp. lyrata]
Bju017657	0	-5.85183	down	Non-specific lipid-transfer protein-like protein At5g64080 OS=Arabidopsis thaliana GN=At5g64080 PE=1 SV=1	predicted protein [Arabidopsis lyrata subsp. lyrata]
Bju064120	7.94e-05	-3.19749	down	Myosin-7 OS=Arabidopsis thaliana GN=XI-A PE=3 SV=1	hypothetical protein ARALYDRAFT_887631 [Arabidopsis lyrata subsp. lyrata]
Bju031147	2.02e-06	2.24387	up	Serine carboxypeptidase-like 35 OS=Arabidopsis thaliana GN=SCPL35 PE=2 SV=1	hypothetical protein ARALYDRAFT_908774 [Arabidopsis lyrata subsp. lyrata]
Bju028221	0	-5.85579	down	Putative fasciclin-like arabinogalactan protein 20 OS=Arabidopsis thaliana GN=FLA20 PE=3 SV=1	Fasciclin-like arabinogalactan family protein [Arabidopsis thaliana]
Bju041355	0.000150895	-1.83487	down	E3 ubiquitin-protein ligase RING1 OS=Gossypium hirsutum GN=RING1 PE=2 SV=1	hypothetical protein ARALYDRAFT_903223 [Arabidopsis lyrata subsp. lyrata]
Bju046477	0	-5.62321	down	Calmodulin-like protein 7 OS=Arabidopsis thaliana GN=CML7 PE=2 SV=1	EF hand calcium-binding protein [Arabidopsis thaliana]
Bju047216	0	-5.03339	down	Acyltransferase-like protein At3g26840, chloroplastic OS=Arabidopsis thaliana GN=At3g26840 PE=1 SV=1	esterase/lipase/thioesterase family protein [Arabidopsis lyrata subsp. lyrata]
Bju082054	1.16e-06	-3.58872	down	Putative defensin-like protein 274 OS=Arabidopsis thaliana GN=At5g60615 PE=3 SV=1	hypothetical protein ARALYDRAFT_496210 [Arabidopsis lyrata subsp. lyrata]
Bju018056	4.44e-16	-5.22649	down	Uncharacterized protein At2g34160 OS=Arabidopsis thaliana GN=At2g34160 PE=1 SV=1	hypothetical protein CARUB_v10015288mg [Capsella rubella]
Bju030489	5.35e-05	-1.79304	down	Beta-fructofuranosidase, insoluble isoenzyme CWINV4 OS=Arabidopsis thaliana GN=CWINV4 PE=2 SV=1	hypothetical protein CARUB_v10022878mg [Capsella rubella]
Bju016537	6.78e-07	-4.20641	down	E3 ubiquitin-protein ligase ORTHRUS 2 OS=Arabidopsis thaliana GN=ORTH2 PE=1 SV=1	hypothetical protein ARALYDRAFT_315436 [Arabidopsis lyrata subsp. lyrata]
Bju002008	0.00503221	1.88389	up	Reticuline oxidase-like protein OS=Arabidopsis thaliana GN=At4g20830 PE=1 SV=2	Strong similarity to F19I3.2 gi|3033375 putative berberine bridge enzyme from Arabidopsis thaliana BAC gb|AC004238. This gene, partial [Arabidopsis thaliana]
Bju052505	2.24e-08	-5.07275	down	Expansin-B5 OS=Arabidopsis thaliana GN=EXPB5 PE=2 SV=2	beta-expansin protein 5 [Brassica rapa]
Bju007007	0.00116496	-2.899	down	Sn1-specific diacylglycerol lipase beta OS=Homo sapiens GN=DAGLB PE=1 SV=2	hypothetical protein ARALYDRAFT_311660 [Arabidopsis lyrata subsp. lyrata]
Bju033985	0.00154707	-2.70882	down	Rab3 GTPase-activating protein catalytic subunit OS=Xenopus laevis GN=rab3gap1 PE=2 SV=1	hypothetical protein CARUB_v10026040mg [Capsella rubella]
Bju022297	1.29e-08	-2.4697	down	--	nucleotide-diphospho-sugar transferases superfamily protein [Arabidopsis thaliana]
Bju068010	3.74e-10	-5.38608	down	--	hypothetical protein CARUB_v10011230mg [Capsella rubella]
Bju044136	0.0012913	-3.40221	down	Cyclin-SDS OS=Arabidopsis thaliana GN=SDS PE=1 SV=2	hypothetical protein ARALYDRAFT_471662 [Arabidopsis lyrata subsp. lyrata]
Bju084247	1.01e-05	-4.50906	down	Serine/threonine-protein kinase At5g01020 OS=Arabidopsis thaliana GN=At5g01020 PE=1 SV=1	hypothetical protein ARALYDRAFT_475168 [Arabidopsis lyrata subsp. lyrata]
Bju022556	2.58e-07	-4.86392	down	Putative leucine-rich repeat receptor-like serine/threonine-protein kinase At2g14440 OS=Arabidopsis thaliana GN=At2g14440 PE=3 SV=1	leucine-rich repeat-containing protein [Arabidopsis thaliana]
Bju021993	1.9e-06	-3.23827	down	Acetyl-CoA acetyltransferase, cytosolic 1 OS=Arabidopsis thaliana GN=AAT1 PE=2 SV=1	acetoacetyl-CoA thiolase 2 [Arabidopsis thaliana]
Bju048067	0	-6.66682	down	Probable pectate lyase 7 OS=Arabidopsis thaliana GN=At3g01270 PE=2 SV=1	pectate lyase family protein [Arabidopsis lyrata subsp. lyrata]
Bju015843	0	-5.7865	down	3-ketoacyl-CoA synthase 15 OS=Arabidopsis thaliana GN=KCS15 PE=2 SV=1	beta-ketoacyl-CoA synthase family protein [Arabidopsis lyrata subsp. lyrata]
Bju024279	0.00593603	1.55327	up	Glutamate decarboxylase 2 OS=Arabidopsis thaliana GN=GAD2 PE=1 SV=1	glutamate decarboxylase 2 [Brassica juncea]
Bju009610	6.22e-15	-3.89557	down	Uncharacterized transporter YBR287W OS=Saccharomyces cerevisiae (strain ATCC 204508 / S288c) GN=YBR287W PE=1 SV=1	auxin efflux carrier family protein [Arabidopsis lyrata subsp. lyrata]
Bju056834	3.61e-08	-5.03333	down	Intracellular protein transport protein USO1 OS=Saccharomyces cerevisiae (strain ATCC 204508 / S288c) GN=USO1 PE=1 SV=2	myosin heavy chain-like protein [Arabidopsis thaliana]
Bju030771	2.98e-11	-4.95806	down	Calcium-dependent protein kinase 17 OS=Arabidopsis thaliana GN=CPK17 PE=2 SV=1	calcium-dependent protein kinase 17 [Arabidopsis lyrata subsp. lyrata]
Bju040939	1.07e-07	-3.34952	down	Zinc finger CCCH domain-containing protein 49 OS=Arabidopsis thaliana GN=At4g29190 PE=2 SV=1	unnamed protein product [Thellungiella halophila]
Bju042373	9.89e-05	-2.45145	down	--	hypothetical protein ARALYDRAFT_477918 [Arabidopsis lyrata subsp. lyrata]
Bju029777	3.06e-05	-4.38928	down	Copper transporter 3 OS=Arabidopsis thaliana GN=COPT3 PE=2 SV=1	hypothetical protein ARALYDRAFT_496052 [Arabidopsis lyrata subsp. lyrata]
Bju040435	0	-6.01171	down	Shaggy-related protein kinase beta OS=Arabidopsis thaliana GN=ASK2 PE=2 SV=1	shaggy-related protein kinase beta [Arabidopsis thaliana]
Bju013059	0	-5.45071	down	Probable ADP-ribosylation factor GTPase-activating protein AGD13 OS=Arabidopsis thaliana GN=AGD13 PE=2 SV=1	C2 domain-containing protein [Arabidopsis lyrata subsp. lyrata]
Bju041634	0.000551876	-4.03742	down	Phosphatidylinositol 4-phosphate 5-kinase 6 OS=Arabidopsis thaliana GN=PIP5K6 PE=2 SV=1	phosphatidylinositol-4-phosphate 5-kinase family protein [Arabidopsis lyrata subsp. lyrata]
Bju079122	0.00919995	-1.82213	down	Protein STRUBBELIG-RECEPTOR FAMILY 2 OS=Arabidopsis thaliana GN=SRF2 PE=2 SV=1	STRUBBELIG-receptor family 2 [Arabidopsis thaliana]
Bju079020	1.57e-07	-3.43428	down	Probable E3 ubiquitin-protein ligase ARI16 OS=Arabidopsis thaliana GN=ARI16 PE=2 SV=1	IBR domain-containing protein [Arabidopsis lyrata subsp. lyrata]
Bju071513	4.56e-14	-4.24884	down	Uncharacterized protein At5g65660 OS=Arabidopsis thaliana GN=At5g65660 PE=1 SV=1	hypothetical protein ARALYDRAFT_919902 [Arabidopsis lyrata subsp. lyrata]
Bju039530	0	-6.03428	down	Uncharacterized 29.3 kDa protein OS=Orgyia pseudotsugata multicapsid polyhedrosis virus GN=ORF92 PE=4 SV=1	ATA20-like protein [Brassica juncea]
Bju032881	0.000322953	-1.67355	down	Chalcone synthase 3 OS=Sinapis alba GN=CHS3 PE=2 SV=1	chalcone synthase [Brassica rapa subsp. chinensis]
Bju064236	0.000752919	-3.47225	down	[Pyruvate dehydrogenase (acetyl-transferring)] kinase, mitochondrial OS=Arabidopsis thaliana GN=PDK PE=1 SV=1	mitochondrial pyruvate dehydrogenase kinase [Brassica napus]
Bju047892	0.00482465	1.61321	up	Early nodulin-like protein 3 OS=Arabidopsis thaliana GN=At5g25090 PE=1 SV=2	hypothetical protein ARALYDRAFT_489363 [Arabidopsis lyrata subsp. lyrata]
Bju075026	0	-5.2863	down	SPX domain-containing protein 3 OS=Arabidopsis thaliana GN=SPX3 PE=2 SV=1	SPX domain-harboring protein 3.1 [Brassica napus]
Bju003226	0.000261854	-2.78373	down	Transcription initiation factor IIF subunit alpha OS=Arabidopsis thaliana GN=RAP74 PE=1 SV=1	mutant TFIIF-alpha [Arabidopsis lyrata subsp. lyrata]
Bju049793	0	-6.32181	down	GDSL esterase/lipase At1g06990 OS=Arabidopsis thaliana GN=At1g06990 PE=2 SV=2	hypothetical protein CARUB_v10012021mg [Capsella rubella]
Bju032912	0	-6.14284	down	Probable pectate lyase 19 OS=Arabidopsis thaliana GN=At5g15110 PE=2 SV=1	pectate lyase family protein [Arabidopsis lyrata subsp. lyrata]
Bju018097	0.000211276	-2.61798	down	--	hypothetical protein CARUB_v10001819mg, partial [Capsella rubella]
Bju043836	0	-5.01174	down	--	E5 [Brassica napus]
Bju078626	1.17e-06	-2.92766	down	WAT1-related protein At5g13670 OS=Arabidopsis thaliana GN=At5g13670 PE=2 SV=1	nodulin MtN21-like transporter UMAMIT 15 [Arabidopsis thaliana]
Bju051378	0.000128958	-2.25104	down	Probable galacturonosyltransferase 14 OS=Arabidopsis thaliana GN=GAUT14 PE=2 SV=1	putative protein [Arabidopsis thaliana]
Bju016865	0.000338105	1.83865	up	Asparagine synthetase domain-containing protein 1 OS=Mus musculus GN=Asnsd1 PE=2 SV=1	unknown [Arabidopsis thaliana]
Bju021138	0	-5.95627	down	LOB domain-containing protein 20 OS=Arabidopsis thaliana GN=LBD20 PE=2 SV=1	LOB domain-containing protein 20 [Arabidopsis thaliana]
Bju079574	1.11e-16	-5.28247	down	Vacuolar-sorting receptor 2 OS=Arabidopsis thaliana GN=VSR2 PE=2 SV=1	hypothetical protein CARUB_v10025264mg [Capsella rubella]
Bju079464	2.81e-13	-4.62087	down	Oleosin-B6 OS=Brassica napus GN=OlnB6 PE=1 SV=3	pollen coat oleosin-glycine rich protein [Sisymbrium irio]
Bju073549	3.99e-08	-3.53538	down	--	hypothetical protein ARALYDRAFT_486550 [Arabidopsis lyrata subsp. lyrata]
Bju001140	0.000368881	-2.08534	down	CYSTM1 family protein A OS=Arabidopsis thaliana GN=At2g41420 PE=3 SV=1	uncharacterized protein [Arabidopsis thaliana]
Bju073558	1.09e-14	-5.43227	down	Triacylglycerol lipase SDP1 OS=Arabidopsis thaliana GN=SDP1 PE=1 SV=1	hypothetical protein CARUB_v10000230mg [Capsella rubella]
Bju049342	0.00265356	-1.82679	down	Protein LHY OS=Arabidopsis thaliana GN=LHY PE=1 SV=2	unnamed protein product [Thellungiella halophila]
Bju030345	0	-5.79376	down	Polyadenylate-binding protein 3 OS=Arabidopsis thaliana GN=PAB3 PE=2 SV=1	polyadenylate-binding protein 3 [Arabidopsis thaliana]
Bju018870	3.33e-15	-3.83283	down	Indole-3-acetic acid-induced protein ARG2 OS=Vigna radiata var. radiata GN=ARG2 PE=2 SV=1	hypothetical protein CARUB_v10002338mg [Capsella rubella]
Bju076504	0	-5.60744	down	Cellulose synthase-like protein D1 OS=Arabidopsis thaliana GN=CSLD1 PE=2 SV=1	hypothetical protein ARALYDRAFT_482247 [Arabidopsis lyrata subsp. lyrata]
Bju004112	1.66e-05	-2.00403	down	Putative cyclic nucleotide-gated ion channel 9 OS=Arabidopsis thaliana GN=CNGC9 PE=1 SV=1	hypothetical protein CARUB_v10007740mg [Capsella rubella]
Bju028533	3.84e-08	2.50871	up	Protein ASPARTIC PROTEASE IN GUARD CELL 2 OS=Arabidopsis thaliana GN=ASPG2 PE=2 SV=1	hypothetical protein CARUB_v10000848mg [Capsella rubella]
Bju042970	1.16e-13	-4.67028	down	Dehydrogenase/reductase SDR family member on chromosome X OS=Homo sapiens GN=DHRSX PE=2 SV=2	Rossmann-fold NAD(P)-binding domain-containing protein [Arabidopsis thaliana]
Bju084413	7.41e-06	-3.98472	down	--	hypothetical protein ARALYDRAFT_494352 [Arabidopsis lyrata subsp. lyrata]
Bju064582	0.000248108	-1.84609	down	E3 ubiquitin ligase BIG BROTHER OS=Arabidopsis thaliana GN=BB PE=1 SV=1	F12M16.10 [Arabidopsis lyrata subsp. lyrata]
Bju009814	5.68e-05	-1.89364	down	Lipase OS=Rhizomucor miehei PE=1 SV=2	lipase class 3 family protein [Arabidopsis lyrata subsp. lyrata]
Bju021695	1.75e-05	-4.45041	down	U-box domain-containing protein 35 OS=Arabidopsis thaliana GN=PUB35 PE=1 SV=2	kinase family protein [Arabidopsis lyrata subsp. lyrata]
Bju058848	1.59e-14	-4.58413	down	Aspartic proteinase-like protein 2 OS=Arabidopsis thaliana GN=At1g65240 PE=1 SV=2	predicted protein [Arabidopsis lyrata subsp. lyrata]
Bju003271	0.00333092	-1.55693	down	External alternative NAD(P)H-ubiquinone oxidoreductase B2, mitochondrial OS=Arabidopsis thaliana GN=NDB2 PE=1 SV=1	hypothetical protein ARALYDRAFT_911770 [Arabidopsis lyrata subsp. lyrata]
Bju042988	6.3e-06	-3.0282	down	Probable UDP-arabinopyranose mutase 5 OS=Arabidopsis thaliana GN=RGP5 PE=1 SV=1	hypothetical protein ARALYDRAFT_488506 [Arabidopsis lyrata subsp. lyrata]
Bju044814	0	-4.5842	down	Formin-like protein 14 OS=Arabidopsis thaliana GN=FH14 PE=3 SV=3	calcium-dependent lipid-binding family protein [Arabidopsis thaliana]
Bju066672	0.000103355	2.5855	up	Hypersensitive-induced response protein 1 OS=Arabidopsis thaliana GN=HIR1 PE=1 SV=1	hypothetical protein CARUB_v10026788mg [Capsella rubella]
Bju015678	1.4e-09	-5.289	down	--	uncharacterized protein [Arabidopsis thaliana]
Bju032823	0	-5.09403	down	--	pectin methylesterase inhibitor [Brassica oleracea var. botrytis]
Bju052534	2.03e-12	-4.0416	down	--	hypothetical protein CARUB_v10018605mg [Capsella rubella]
Bju060313	0.00437826	-1.56303	down	--	hypothetical protein ARALYDRAFT_476243 [Arabidopsis lyrata subsp. lyrata]
Bju050903	7.34e-08	-2.33258	down	--	hypothetical protein CARUB_v10002461mg [Capsella rubella]
Bju009087	3.74e-10	-5.38608	down	Receptor-like cytosolic serine/threonine-protein kinase RBK2 OS=Arabidopsis thaliana GN=RBK2 PE=1 SV=1	kinase family protein [Arabidopsis lyrata subsp. lyrata]
Bju055284	7.99e-15	-5.07623	down	Palmitoyl-monogalactosyldiacylglycerol delta-7 desaturase, chloroplastic OS=Arabidopsis thaliana GN=ADS3 PE=2 SV=2	unnamed protein product [Thellungiella halophila]
Bju059026	0	-6.18735	down	L-ascorbate oxidase homolog OS=Brassica napus GN=Bp10 PE=2 SV=1	hypothetical protein ARALYDRAFT_478721 [Arabidopsis lyrata subsp. lyrata]
Bju041736	7.31e-06	-2.62839	down	Alkaline/neutral invertase CINV2 OS=Arabidopsis thaliana GN=CINV2 PE=2 SV=1	hypothetical protein ARALYDRAFT_491170 [Arabidopsis lyrata subsp. lyrata]
Bju081793	0.000325974	1.9753	up	Subtilisin-like protease OS=Arabidopsis thaliana GN=ARA12 PE=1 SV=1	subtilase family protein [Arabidopsis lyrata subsp. lyrata]
Bju076819	0	-5.47107	down	Leucine-rich repeat extensin-like protein 3 OS=Arabidopsis thaliana GN=LRX3 PE=1 SV=1	Glycine-rich protein family [Arabidopsis thaliana]
Bju061073	0.00672245	-1.4404	down	Trans-cinnamate 4-monooxygenase OS=Arabidopsis thaliana GN=CYP73A5 PE=2 SV=1	cinnamate-4-hydroxylase [Brassica rapa]
Bju003689	0	-4.96924	down	Proline-rich protein 2 OS=Arabidopsis thaliana GN=PRP2 PE=2 SV=1	hypothetical protein ARALYDRAFT_900523 [Arabidopsis lyrata subsp. lyrata]
Bju030238	2.42e-05	-3.14801	down	Expansin-A11 OS=Arabidopsis thaliana GN=EXPA11 PE=2 SV=1	expansin-A11 [Arabidopsis thaliana]
Bju075843	0	-5.28143	down	--	hypothetical protein ARALYDRAFT_477404 [Arabidopsis lyrata subsp. lyrata]
Bju043535	4.49e-11	-5.53462	down	--	F8M12.18 protein [Arabidopsis lyrata subsp. lyrata]
Bju045572	0.000406135	1.766	up	Acid phosphatase 1 OS=Solanum lycopersicum GN=APS1 PE=2 SV=1	predicted protein [Arabidopsis lyrata subsp. lyrata]
Bju046160	0.000526593	1.89103	up	Catalase-2 OS=Arabidopsis thaliana GN=CAT2 PE=2 SV=3	catalase [Brassica juncea]
Bju061945	9.78e-06	-2.08938	down	Uncharacterized aarF domain-containing protein kinase At1g71810, chloroplastic OS=Arabidopsis thaliana GN=At1g71810 PE=1 SV=1	uncharacterized aarF domain-containing protein kinase [Arabidopsis thaliana]
Bju007745	0.000551876	-4.03742	down	Annexin A7 OS=Dictyostelium discoideum GN=nxnA PE=1 SV=1	PLAC8 family protein [Arabidopsis thaliana]
Bju015487	7.63e-05	2.68868	up	Flavin-containing monooxygenase FMO GS-OX-like 8 OS=Arabidopsis thaliana GN=At5g61290 PE=2 SV=1	flavin-containing monooxygenase FMO GS-OX-like 8 [Arabidopsis thaliana]
Bju008449	8.59e-11	-3.16727	down	Pectinesterase 31 OS=Arabidopsis thaliana GN=PME31 PE=1 SV=1	pectinesterase family protein [Arabidopsis lyrata subsp. lyrata]
Bju059857	9.63e-05	-2.62096	down	Chorismate mutase 3, chloroplastic OS=Arabidopsis thaliana GN=CM3 PE=1 SV=1	hypothetical protein ARALYDRAFT_894718 [Arabidopsis lyrata subsp. lyrata]
Bju019672	1.62e-05	-3.18538	down	--	hypothetical protein CARUB_v10003789mg, partial [Capsella rubella]
Bju065867	1.78e-06	-3.04087	down	Potassium channel AKT6 OS=Arabidopsis thaliana GN=AKT6 PE=1 SV=2	hypothetical protein CARUB_v10025462mg [Capsella rubella]
Bju026797	7.55e-12	-3.52547	down	Calcium-binding protein CML42 OS=Arabidopsis thaliana GN=CML42 PE=1 SV=1	hypothetical protein CARUB_v10006646mg [Capsella rubella]
Bju030819	0.000169563	-4.1886	down	Cytokinin hydroxylase OS=Arabidopsis thaliana GN=CYP735A1 PE=1 SV=1	CYP735A1 [Arabidopsis lyrata subsp. lyrata]
Bju072787	0	-6.05005	down	Callose synthase 5 OS=Arabidopsis thaliana GN=CALS5 PE=1 SV=1	hypothetical protein ARALYDRAFT_899601 [Arabidopsis lyrata subsp. lyrata]
Bju079036	0.00343846	-3.77601	down	Uncharacterized protein At5g23160 OS=Arabidopsis thaliana GN=At5g23160 PE=2 SV=1	uncharacterized protein [Arabidopsis thaliana]
Bju065748	2.11e-15	-6.1466	down	Purine permease 1 OS=Arabidopsis thaliana GN=PUP1 PE=1 SV=1	hypothetical protein CARUB_v10009570mg [Capsella rubella]
Bju042535	8.77e-15	-4.1397	down	Pollen-specific protein SF3 OS=Helianthus annuus GN=SF3 PE=2 SV=1	protein PLIM2A [Arabidopsis thaliana]
Bju014244	0.00343846	-3.77601	down	--	hypothetical protein CARUB_v10009392mg [Capsella rubella]
Bju009915	0.00222566	-3.3286	down	Uncharacterized WD repeat-containing protein alr3466 OS=Nostoc sp. (strain PCC 7120 / UTEX 2576) GN=alr3466 PE=4 SV=1	hypothetical protein CARUB_v10007640mg [Capsella rubella]
Bju016920	2.33e-15	-5.51756	down	Pectinesterase inhibitor 2 OS=Arabidopsis thaliana GN=PMEI2 PE=1 SV=1	invertase/pectin methylesterase inhibitor family protein [Arabidopsis lyrata subsp. lyrata]
Bju015653	5.52e-05	-2.93942	down	ABC transporter B family member 9 OS=Arabidopsis thaliana GN=ABCB9 PE=3 SV=2	P-glycoprotein 9 [Arabidopsis lyrata subsp. lyrata]
Bju035745	2.89e-07	-2.54203	down	Phenylalanine ammonia-lyase 2 OS=Arabidopsis thaliana GN=PAL2 PE=1 SV=2	phenylanlanine ammonia-lyase [Brassica oleracea var. botrytis]
Bju081508	0.00100747	-3.95543	down	--	hypothetical protein ARALYDRAFT_482128 [Arabidopsis lyrata subsp. lyrata]
Bju074589	0.00179127	-2.21117	down	Serine/threonine-protein kinase BCK1/SLK1/SSP31 OS=Saccharomyces cerevisiae (strain ATCC 204508 / S288c) GN=BCK1 PE=1 SV=1	hypothetical protein CARUB_v10007712mg [Capsella rubella]
Bju010627	3.25e-12	-3.57161	down	--	uncharacterized protein [Arabidopsis thaliana]
Bju044603	2.69e-07	-4.28636	down	--	hypothetical protein [Brassica napus var. napus]
Bju055461	1.11e-16	-5.28247	down	Probable ADP-ribosylation factor GTPase-activating protein AGD14 OS=Arabidopsis thaliana GN=AGD14 PE=1 SV=2	ArfGap/RecO-like zinc finger domain-containing protein [Arabidopsis thaliana]
Bju084156	0	-6.70098	down	Probable pectinesterase/pectinesterase inhibitor OS=Brassica napus GN=BP19 PE=2 SV=1	pollen development related protein [Brassica rapa subsp. chinensis]
Bju069337	0.00131573	2.03127	up	GDSL esterase/lipase At3g05180 OS=Arabidopsis thaliana GN=At3g05180 PE=2 SV=1	hypothetical protein ARALYDRAFT_896588 [Arabidopsis lyrata subsp. lyrata]
Bju020269	0	-5.73259	down	Putative protein TPRXL OS=Homo sapiens GN=TPRXL PE=5 SV=2	hypothetical protein ARALYDRAFT_351825 [Arabidopsis lyrata subsp. lyrata]
Bju013173	0.00025997	-3.60289	down	--	hypothetical protein ARALYDRAFT_483788 [Arabidopsis lyrata subsp. lyrata]
Bju048253	1.2e-06	-3.81862	down	Putative cyclic nucleotide-gated ion channel 7 OS=Arabidopsis thaliana GN=CNGC7 PE=2 SV=1	predicted protein [Arabidopsis lyrata subsp. lyrata]
Bju011510	0.00240683	-1.621	down	Probable acyl-activating enzyme 5, peroxisomal OS=Arabidopsis thaliana GN=AAE5 PE=2 SV=1	hypothetical protein ARALYDRAFT_488489 [Arabidopsis lyrata subsp. lyrata]
Bju035387	2.94e-06	4.13962	up	Protein EARLY FLOWERING 4 OS=Arabidopsis thaliana GN=ELF4 PE=1 SV=1	hypothetical protein ARALYDRAFT_497391 [Arabidopsis lyrata subsp. lyrata]
Bju039496	0.000786714	-3.15792	down	Protein IQ-DOMAIN 1 OS=Arabidopsis thaliana GN=IQD1 PE=1 SV=1	IQ-domain 10 [Arabidopsis lyrata subsp. lyrata]
Bju041519	0	-5.12483	down	Auxin-induced protein X15 OS=Glycine max PE=2 SV=1	unnamed protein product [Thellungiella halophila]
Bju078199	0.00015397	-3.66402	down	Zinc finger CCCH domain-containing protein 18 OS=Arabidopsis thaliana GN=At2g05160 PE=2 SV=1	hypothetical protein CARUB_v10013406mg [Capsella rubella]
Bju046510	0	-4.03651	down	L-ascorbate peroxidase 1, cytosolic OS=Arabidopsis thaliana GN=APX1 PE=1 SV=2	L-ascorbate peroxidase 1 [Arabidopsis thaliana]
Bju060363	1.2e-06	-4.72237	down	SNF1-related protein kinase regulatory subunit gamma-1-like OS=Arabidopsis thaliana GN=CBSCBS2 PE=2 SV=1	CBS domain-containing protein [Arabidopsis lyrata subsp. lyrata]
Bju070305	0	-5.80223	down	Germin-like protein subfamily 2 member 3 OS=Arabidopsis thaliana GN=GLP8 PE=2 SV=1	hypothetical protein ARALYDRAFT_896692 [Arabidopsis lyrata subsp. lyrata]
Bju084563	0.000304714	-4.11499	down	Probable pectinesterase/pectinesterase inhibitor VGDH2 OS=Arabidopsis thaliana GN=VGDH2 PE=2 SV=2	AT3G62170 [Arabidopsis thaliana]
Bju004427	0.000100132	1.88226	up	Fatty acyl-CoA reductase 1 OS=Arabidopsis thaliana GN=FAR1 PE=2 SV=1	hypothetical protein ARALYDRAFT_910242 [Arabidopsis lyrata subsp. lyrata]
Bju015537	9.78e-12	-5.02949	down	Naringenin,2-oxoglutarate 3-dioxygenase OS=Arabidopsis thaliana GN=F3H PE=1 SV=1	flavanone 3-hydroxylase 1 [Brassica napus]
Bju033128	0.00393763	-1.80119	down	Floral homeotic protein PISTILLATA OS=Arabidopsis thaliana GN=PI PE=1 SV=1	hypothetical protein CARUB_v10001962mg [Capsella rubella]
Bju071539	4.44e-07	-2.66444	down	NADPH-dependent 1-acyldihydroxyacetone phosphate reductase OS=Schizosaccharomyces pombe (strain 972 / ATCC 24843) GN=ayr1 PE=3 SV=2	short-chain dehydrogenase/reductase family protein [Arabidopsis lyrata subsp. lyrata]
Bju022941	2.79e-05	-3.52577	down	U-box domain-containing protein 15 OS=Arabidopsis thaliana GN=PUB15 PE=2 SV=2	binding protein [Arabidopsis lyrata subsp. lyrata]
Bju054336	0	-6.53319	down	Pectinesterase/pectinesterase inhibitor (Fragment) OS=Brassica campestris PE=2 SV=1	invertase/pectin methylesterase inhibitor family protein [Arabidopsis lyrata subsp. lyrata]
Bju028719	0	-6.77292	down	Polygalacturonase OS=Brassica napus PE=2 SV=1	polygalacturonase [Brassica rapa subsp. oleifera]
Bju034138	3.29e-07	-2.81945	down	Laccase-17 OS=Arabidopsis thaliana GN=LAC17 PE=2 SV=1	laccase 17 [Arabidopsis thaliana]
Bju045762	0.0032414	-1.96522	down	Protein EFR3 homolog OS=Caenorhabditis elegans GN=C32D5.3 PE=3 SV=1	ARM repeat superfamily protein [Arabidopsis thaliana]
Bju009773	0.00742933	-1.73313	down	UPF0392 protein RCOM_0530710 OS=Ricinus communis GN=RCOM_0530710 PE=3 SV=1	unnamed protein product [Arabidopsis thaliana]
Bju007203	0	-5.87588	down	Protein disulfide-isomerase 5-3 OS=Arabidopsis thaliana GN=PDIL5-3 PE=2 SV=1	hypothetical protein CARUB_v10008994mg [Capsella rubella]
Bju084215	0.0012913	-3.40221	down	Putative proline-rich receptor-like protein kinase PERK6 OS=Arabidopsis thaliana GN=PERK6 PE=2 SV=2	putative proline-rich receptor-like protein kinase PERK6 [Arabidopsis thaliana]
Bju022137	2.47e-09	-3.29273	down	DnaJ homolog subfamily B member 4 OS=Mus musculus GN=Dnajb4 PE=2 SV=1	hypothetical protein CARUB_v10002457mg [Capsella rubella]
Bju044532	2.29e-07	-2.37049	down	Glyceraldehyde-3-phosphate dehydrogenase, cytosolic OS=Sinapis alba GN=GAPC PE=2 SV=2	unnamed protein product [Thellungiella halophila]
Bju003905	0.00816869	2.16188	up	DEAD-box ATP-dependent RNA helicase 1 OS=Arabidopsis thaliana GN=RH1 PE=2 SV=3	hypothetical protein ARALYDRAFT_493299 [Arabidopsis lyrata subsp. lyrata]
Bju029180	1.11e-07	-3.46023	down	Serine/threonine-protein kinase fray2 OS=Dictyostelium discoideum GN=fray2 PE=3 SV=1	kinase [Arabidopsis lyrata subsp. lyrata]
Bju053549	1.4e-09	-5.289	down	--	hypothetical protein CARUB_v10024446mg [Capsella rubella]
Bju038402	0.00343846	-3.77601	down	Neurofilament heavy polypeptide OS=Homo sapiens GN=NEFH PE=1 SV=4	hypothetical protein CARUB_v10026529mg [Capsella rubella]
Bju018837	0	-5.43844	down	Putative clathrin assembly protein At4g02650 OS=Arabidopsis thaliana GN=At4g02650 PE=2 SV=2	hypothetical protein CARUB_v10003318mg [Capsella rubella]
Bju004078	0	-7.07946	down	Fasciclin-like arabinogalactan protein 5 OS=Arabidopsis thaliana GN=FLA5 PE=2 SV=1	hypothetical protein CARUB_v10007817mg [Capsella rubella]
Bju085347	1.62e-07	-3.57151	down	Probable acyl-activating enzyme 16, chloroplastic OS=Arabidopsis thaliana GN=AAE16 PE=2 SV=1	acyl-CoA synthetase-like protein [Arabidopsis thaliana]
Bju013846	0.000368881	-2.08534	down	Vacuolar amino acid transporter 1 OS=Saccharomyces cerevisiae (strain ATCC 204508 / S288c) GN=AVT1 PE=1 SV=1	amino acid transporter family protein [Arabidopsis lyrata subsp. lyrata]
Bju024346	0	-4.45264	down	Putative clathrin assembly protein At1g68110 OS=Arabidopsis thaliana GN=At1g68110 PE=2 SV=1	putative clathrin assembly protein [Arabidopsis thaliana]
Bju047773	4.2e-13	-4.85411	down	Leucine-rich repeat extensin-like protein 7 OS=Arabidopsis thaliana GN=LRX7 PE=2 SV=1	leucine-rich repeat family protein [Arabidopsis lyrata subsp. lyrata]
Bju078972	0.00499655	-1.74777	down	Nudix hydrolase 20, chloroplastic OS=Arabidopsis thaliana GN=NUDT20 PE=2 SV=1	hypothetical protein ARALYDRAFT_909981 [Arabidopsis lyrata subsp. lyrata]
Bju021770	0.000551876	-4.03742	down	Tetraspanin-11 OS=Arabidopsis thaliana GN=TET11 PE=2 SV=1	unknown [Arabidopsis thaliana]
Bju001150	0	-6.48232	down	Spermidine hydroxycinnamoyl transferase OS=Arabidopsis thaliana GN=SHT PE=1 SV=1	transferase family protein [Arabidopsis lyrata subsp. lyrata]
Bju015124	5.67e-14	-3.58397	down	Probable 1-acyl-sn-glycerol-3-phosphate acyltransferase 4 OS=Arabidopsis thaliana GN=LPAT4 PE=2 SV=1	hypothetical protein ARALYDRAFT_476640 [Arabidopsis lyrata subsp. lyrata]
Bju076508	8.68e-07	-2.95035	down	Vacuolar protein 8 OS=Cryptococcus neoformans var. neoformans serotype D (strain JEC21 / ATCC MYA-565) GN=VAC8 PE=3 SV=1	C2 domain-containing protein [Arabidopsis lyrata subsp. lyrata]
Bju063243	7.14e-07	-4.77111	down	--	male sterility related AT-hook DNA binding protein [Brassica oleracea]
Bju030603	1.33e-10	-4.49997	down	Actin-3 OS=Arabidopsis thaliana GN=ACT3 PE=1 SV=1	actin 3 [Arabidopsis thaliana]
Bju070586	2.87e-07	2.45716	up	Epithiospecifier protein OS=Arabidopsis thaliana GN=ESP PE=1 SV=2	epithiospecifier protein [Draba aurea]
Bju079076	0	-3.63427	down	Glutamate dehydrogenase 2 OS=Arabidopsis thaliana GN=GDH2 PE=1 SV=1	glutamate dehydrogenase 2 [Arabidopsis thaliana]
Bju032679	4.64e-07	-2.40344	down	Oleosin-B2 (Fragment) OS=Brassica napus GN=OlnB2 PE=1 SV=1	pollen coat oleosin-glycine rich protein [Sisymbrium irio]
Bju055592	3.2e-05	-1.95701	down	Butyrate--CoA ligase AAE11, peroxisomal OS=Arabidopsis thaliana GN=AAE11 PE=1 SV=1	acyl-activating enzyme 11 [Arabidopsis thaliana]
Bju028413	4.44e-05	-3.47862	down	--	putative protein [Arabidopsis thaliana]
Bju055545	0.00391947	-2.00454	down	ABC transporter G family member 2 OS=Arabidopsis thaliana GN=ABCG2 PE=2 SV=1	hypothetical protein CARUB_v10024695mg [Capsella rubella]
Bju020618	1.23e-05	-2.54607	down	Tonoplast dicarboxylate transporter OS=Arabidopsis thaliana GN=TDT PE=2 SV=2	sodium-dicarboxylate cotransporter, putative [Brassica oleracea]
Bju084931	0.00405243	1.86236	up	Lysine-rich arabinogalactan protein 18 OS=Arabidopsis thaliana GN=AGP18 PE=2 SV=1	hypothetical protein CARUB_v10005691mg [Capsella rubella]
Bju061588	3.86e-05	-1.88005	down	50S ribosomal protein L2, chloroplastic OS=Sinapis alba GN=rpl2 PE=3 SV=1	RecName: Full=50S ribosomal protein L2, chloroplastic
Bju061441	7.41e-06	-3.98472	down	Peroxidase 41 OS=Arabidopsis thaliana GN=PER41 PE=3 SV=1	peroxidase, putative [Brassica oleracea]
Bju025437	0.000433365	2.20498	up	Pathogenesis-related protein R major form OS=Nicotiana tabacum PE=1 SV=1	hypothetical protein CARUB_v10023990mg [Capsella rubella]
Bju013139	5.44e-14	-5.34162	down	Vacuolar amino acid transporter 1 OS=Saccharomyces cerevisiae (strain ATCC 204508 / S288c) GN=AVT1 PE=1 SV=1	hypothetical protein CARUB_v10022954mg [Capsella rubella]
Bju033058	9.42e-05	-2.20546	down	Lipase OS=Rhizomucor miehei PE=1 SV=2	putative class 3 lipase [Arabidopsis thaliana]
Bju029997	0.0086207	-2.4873	down	UDP-glucuronate:xylan alpha-glucuronosyltransferase 2 OS=Arabidopsis thaliana GN=GUX2 PE=2 SV=1	hypothetical protein CARUB_v10004410mg [Capsella rubella]
Bju062102	2.76e-14	-3.87476	down	1-aminocyclopropane-1-carboxylate oxidase 1 OS=Arabidopsis thaliana GN=ACO1 PE=2 SV=1	1-aminocyclopropane-1-carboxylate oxidase 1 [Arabidopsis thaliana]
Bju074781	0.00185391	-3.86851	down	Transcription factor RAX3 OS=Arabidopsis thaliana GN=RAX3 PE=2 SV=1	transcription factor RAX3 [Arabidopsis thaliana]
Bju074276	2.27e-06	-3.35898	down	Probable VAMP-like protein At1g33475 OS=Arabidopsis thaliana GN=At1g33475 PE=2 SV=1	hypothetical protein ARALYDRAFT_495365 [Arabidopsis lyrata subsp. lyrata]
Bju072756	7.2e-11	-2.98962	down	Tubby-like F-box protein 6 OS=Arabidopsis thaliana GN=TULP6 PE=2 SV=1	hypothetical protein CARUB_v10009350mg [Capsella rubella]
Bju039537	1.32e-08	-3.75672	down	Auxin-responsive protein IAA19 OS=Arabidopsis thaliana GN=IAA19 PE=1 SV=2	hypothetical protein CARUB_v10014689mg [Capsella rubella]
Bju024456	4.39e-05	-1.89511	down	Putative phospholipid-transporting ATPase 9 OS=Arabidopsis thaliana GN=ALA9 PE=3 SV=1	putative phospholipid-transporting ATPase 9 [Arabidopsis thaliana]
Bju013193	2.62e-05	-2.81456	down	Two-component response regulator-like APRR9 OS=Arabidopsis thaliana GN=APRR9 PE=2 SV=2	pseudo-response regulator 9 [Brassica rapa]
Bju008477	0.00267004	-1.5945	down	MATE efflux family protein 5 OS=Arabidopsis thaliana GN=DTXL1 PE=3 SV=1	MATE efflux family protein [Arabidopsis thaliana]
Bju041682	4.37e-07	-2.21182	down	Tubulin beta-9 chain OS=Arabidopsis thaliana GN=TUBB9 PE=2 SV=1	hypothetical protein CARUB_v10004805mg [Capsella rubella]
Bju047633	2.55e-15	-3.43328	down	Putative BPI/LBP family protein At3g20270 OS=Arabidopsis thaliana GN=At3g20270 PE=2 SV=1	putative BPI/LBP family protein [Arabidopsis thaliana]
Bju074732	5.4e-10	3.16042	up	Cytochrome B5 isoform C OS=Arabidopsis thaliana GN=CYTB5-C PE=1 SV=1	cytochrome B5 isoform C [Arabidopsis thaliana]
Bju067598	0	-5.62001	down	Transcription factor GAMYB OS=Oryza sativa subsp. japonica GN=GAM1 PE=2 SV=1	putative transcription factor MYB101 [Arabidopsis thaliana]
Bju004967	6.4e-10	-3.26969	down	RING finger protein 165 OS=Mus musculus GN=Rnf165 PE=2 SV=1	zinc finger family protein [Arabidopsis lyrata subsp. lyrata]
Bju063618	0.000551876	-4.03742	down	Uncharacterized protein DDB_G0271670 OS=Dictyostelium discoideum GN=DDB_G0271670 PE=4 SV=1	uncharacterized protein [Arabidopsis thaliana]
Bju071460	2.31e-12	-5.11955	down	--	hypothetical protein CARUB_v10026618mg [Capsella rubella]
Bju046447	0	-5.97491	down	--	agenet domain-containing protein [Arabidopsis lyrata subsp. lyrata]
Bju046702	0.00185391	-3.86851	down	Transcriptional regulator ATRX homolog OS=Caenorhabditis elegans GN=xnp-1 PE=1 SV=1	uncharacterized protein [Arabidopsis thaliana]
Bju049675	0	-5.55666	down	Spastin OS=Danio rerio GN=spast PE=2 SV=2	hypothetical protein CARUB_v10006764mg [Capsella rubella]
Bju078875	1.01e-05	-4.50906	down	ADP-ribosylation factor OS=Dugesia japonica PE=2 SV=3	hypothetical protein ARALYDRAFT_488569 [Arabidopsis lyrata subsp. lyrata]
Bju037222	0.00536195	1.93263	up	BTB/POZ and TAZ domain-containing protein 1 OS=Arabidopsis thaliana GN=BT1 PE=1 SV=1	hypothetical protein ARALYDRAFT_919604 [Arabidopsis lyrata subsp. lyrata]
Bju055910	1.09e-07	-4.3621	down	Cytokinin dehydrogenase 2 OS=Arabidopsis thaliana GN=CKX2 PE=1 SV=2	cytokinin oxidase 2 [Arabidopsis thaliana]
Bju081277	2.02e-06	-4.67193	down	CRIB domain-containing protein RIC1 OS=Arabidopsis thaliana GN=RIC1 PE=1 SV=1	ROP-interactive CRIB motif-containing protein 1 [Arabidopsis thaliana]
Bju011764	2.69e-07	-4.28636	down	Serine-rich adhesin for platelets OS=Staphylococcus aureus (strain COL) GN=sraP PE=3 SV=1	predicted protein [Arabidopsis lyrata subsp. lyrata]
Bju030060	5.85e-08	-4.9928	down	--	hypothetical protein ARALYDRAFT_491549 [Arabidopsis lyrata subsp. lyrata]
Bju075964	1.21e-05	-3.07993	down	Protein IQ-DOMAIN 1 OS=Arabidopsis thaliana GN=IQD1 PE=1 SV=1	hypothetical protein CARUB_v10025164mg [Capsella rubella]
Bju045233	6.23e-06	-2.38036	down	Probable trehalose-phosphate phosphatase G OS=Arabidopsis thaliana GN=TPPG PE=2 SV=1	trehalose-phosphate phosphatase G [Arabidopsis thaliana]
Bju008593	0.00085371	3.14634	up	Protein TRANSPARENT TESTA 16 OS=Arabidopsis thaliana GN=TT16 PE=1 SV=1	MADS DNA domain binding transcription factor BnaA.TT16b [Brassica napus]
Bju026962	9.09e-05	-2.25509	down	Transcription factor bHLH10 OS=Arabidopsis thaliana GN=BHLH10 PE=2 SV=1	transcription factor bHLH10 [Arabidopsis thaliana]
Bju040481	1.01e-05	-4.50906	down	Early nodulin-like protein 3 OS=Arabidopsis thaliana GN=At5g25090 PE=1 SV=2	hypothetical protein CARUB_v10021823mg [Capsella rubella]
Bju019835	0.00347739	-1.90774	down	--	uncharacterized protein [Arabidopsis thaliana]
Bju014842	0.00259372	1.67413	up	Polygalacturonase inhibitor 1 OS=Arabidopsis thaliana GN=PGIP1 PE=2 SV=1	polygalacturonase inhibitory protein [Brassica rapa subsp. oleifera]
Bju061387	1.83e-05	-2.9353	down	BON1-associated protein 2 OS=Arabidopsis thaliana GN=BAP2 PE=1 SV=1	hypothetical protein ARALYDRAFT_912190 [Arabidopsis lyrata subsp. lyrata]
Bju072911	0	-6.53318	down	Protein neuralized OS=Drosophila virilis GN=neur PE=4 SV=1	protein binding protein [Arabidopsis lyrata subsp. lyrata]
Bju022909	3.78e-07	2.85177	up	Cytochrome P450 86B1 OS=Arabidopsis thaliana GN=CYP86B1 PE=2 SV=1	hypothetical protein ARALYDRAFT_474859 [Arabidopsis lyrata subsp. lyrata]
Bju008746	9.21e-07	-3.29704	down	Protein MTL1 OS=Saccharomyces cerevisiae (strain ATCC 204508 / S288c) GN=MTL1 PE=1 SV=1	uncharacterized protein [Arabidopsis thaliana]
Bju007104	0.00031856	-2.44317	down	Dynamin-related protein 4C OS=Arabidopsis thaliana GN=DRP4C PE=2 SV=1	hypothetical protein CARUB_v10019926mg [Capsella rubella]
Bju016321	1.9e-05	2.74512	up	Sulfite reductase [ferredoxin], chloroplastic OS=Arabidopsis thaliana GN=SIR PE=1 SV=1	hypothetical protein ARALYDRAFT_908346 [Arabidopsis lyrata subsp. lyrata]
Bju084638	0.00270861	-1.51339	down	Phospholipase C 4 OS=Mycobacterium tuberculosis GN=plcD PE=3 SV=1	non-specific phospholipase C1 [Arabidopsis thaliana]
Bju037016	0.000300163	-3.05595	down	Putative leucine-rich repeat-containing protein DDB_G0290503 OS=Dictyostelium discoideum GN=DDB_G0290503 PE=4 SV=1	hypothetical protein ARALYDRAFT_487882 [Arabidopsis lyrata subsp. lyrata]
Bju047235	0.00642506	-3.67718	down	Acetolactate synthase 3, chloroplastic OS=Brassica napus PE=3 SV=1	mutant acetolactate synthase [Descurainia sophia]
Bju071314	0.00343846	-3.77601	down	Nucleolar protein 58 OS=Dictyostelium discoideum GN=nop58 PE=3 SV=1	hypothetical protein CARUB_v10026333mg [Capsella rubella]
Bju009116	0.00669418	-1.97759	down	Cation/calcium exchanger 1 OS=Arabidopsis thaliana GN=CCX1 PE=2 SV=1	unnamed protein product [Thellungiella halophila]
Bju000295	0	-6.27602	down	Uncharacterized methyltransferase At1g78140, chloroplastic OS=Arabidopsis thaliana GN=At1g78140 PE=1 SV=1	hypothetical protein; 38642-36701 [Arabidopsis thaliana]
Bju046643	5.85e-08	-4.9928	down	Ferritin-2, chloroplastic OS=Arabidopsis thaliana GN=FER2 PE=2 SV=1	hypothetical protein CARUB_v10016315mg [Capsella rubella]
Bju070123	0.000339554	-1.66765	down	Beta-galactosidase 4 OS=Arabidopsis thaliana GN=BGAL4 PE=1 SV=1	hypothetical protein CARUB_v10025963mg [Capsella rubella]
Bju039312	3.21e-11	-4.59145	down	--	plant invertase/pectin methylesterase inhibitor domain-containing protein [Arabidopsis thaliana]
Bju042063	9.81e-06	-2.75803	down	Probable beta-1,4-xylosyltransferase IRX10 OS=Arabidopsis thaliana GN=IRX10 PE=2 SV=1	hypothetical protein ARALYDRAFT_472948 [Arabidopsis lyrata subsp. lyrata]
Bju062364	4.47e-08	-4.43407	down	RING-H2 finger protein ATL28 OS=Arabidopsis thaliana GN=ATL28 PE=2 SV=1	hypothetical protein CARUB_v10025527mg [Capsella rubella]
Bju022460	1.43e-07	-3.99651	down	Putative cysteine-rich repeat secretory protein 61 OS=Arabidopsis thaliana GN=CRRSP61 PE=3 SV=1	hypothetical protein ARALYDRAFT_348900 [Arabidopsis lyrata subsp. lyrata]
Bju058520	0.00492588	1.5224	up	Probable fructose-bisphosphate aldolase 1, chloroplastic OS=Arabidopsis thaliana GN=FBA1 PE=1 SV=2	unnamed protein product [Thellungiella halophila]
Bju055718	0	-6.31213	down	Indole-3-acetic acid-amido synthetase GH3.17 OS=Arabidopsis thaliana GN=GH3.17 PE=1 SV=1	hypothetical protein CARUB_v10003724mg, partial [Capsella rubella]
Bju010597	0	-3.81603	down	UPF0378 protein KIAA0100 OS=Mus musculus GN=Kiaa0100 PE=2 SV=1	predicted protein [Arabidopsis lyrata subsp. lyrata]
Bju056470	0	-6.93721	down	Nuclear transcription factor Y subunit B-7 OS=Arabidopsis thaliana GN=NFYB7 PE=2 SV=1	nuclear transcription factor Y subunit B-7 [Arabidopsis thaliana]
Bju007167	3.28e-09	-3.219	down	Cytosolic endo-beta-N-acetylglucosaminidase OS=Mus musculus GN=Engase PE=2 SV=1	hypothetical protein CARUB_v10013078mg [Capsella rubella]
Bju023428	1.3e-05	-1.99048	down	Chaperone protein dnaJ 8, chloroplastic OS=Arabidopsis thaliana GN=ATJ8 PE=2 SV=1	hypothetical protein CARUB_v10021065mg [Capsella rubella]
Bju045527	4.26e-07	-4.24694	down	Fasciclin-like arabinogalactan protein 5 OS=Arabidopsis thaliana GN=FLA5 PE=2 SV=1	hypothetical protein CARUB_v10007817mg [Capsella rubella]
Bju083307	6.73e-06	-2.93215	down	--	hypothetical protein CARUB_v10015605mg, partial [Capsella rubella]
Bju040963	3.41e-05	-2.65132	down	Tetraspanin-7 OS=Arabidopsis thaliana GN=TET7 PE=2 SV=1	hypothetical protein CARUB_v10006978mg [Capsella rubella]
Bju043436	2.22e-16	-5.64432	down	Putative fructokinase-5 OS=Arabidopsis thaliana GN=At4g10260 PE=2 SV=1	predicted protein [Arabidopsis lyrata subsp. lyrata]
Bju052769	0.00330521	-2.39912	down	Zinc finger protein ZAT5 OS=Arabidopsis thaliana GN=ZAT5 PE=2 SV=1	zinc finger family protein [Arabidopsis lyrata subsp. lyrata]
Bju055300	0.000504857	-1.73099	down	Activating signal cointegrator 1 complex subunit 1 OS=Mus musculus GN=Ascc1 PE=2 SV=1	putative eukaryotic LigT protein [Arabidopsis thaliana]
Bju063047	1.9e-07	2.86266	up	Probable pectinesterase/pectinesterase inhibitor 39 OS=Arabidopsis thaliana GN=PME39 PE=2 SV=1	pectinesterase [Brassica napus]
Bju030298	1.91e-10	-4.47616	down	Synaptotagmin-2 OS=Arabidopsis thaliana GN=SYT2 PE=2 SV=1	hypothetical protein CARUB_v10011202mg [Capsella rubella]
Bju059908	0.00343846	-3.77601	down	B3 domain-containing protein At2g31720 OS=Arabidopsis thaliana GN=ARF70 PE=2 SV=1	hypothetical protein ARALYDRAFT_902223 [Arabidopsis lyrata subsp. lyrata]
Bju002581	5.84e-06	-2.33201	down	Protein LHY OS=Arabidopsis thaliana GN=LHY PE=1 SV=2	myb-related putative transcription factor [Arabidopsis thaliana]
Bju076803	0	-5.60503	down	Lysine histidine transporter 2 OS=Arabidopsis thaliana GN=LHT2 PE=1 SV=1	hypothetical protein ARALYDRAFT_890234 [Arabidopsis lyrata subsp. lyrata]
Bju032628	2.41e-05	-2.00973	down	Expansin-A11 OS=Arabidopsis thaliana GN=EXPA11 PE=2 SV=1	expansin-A11 [Arabidopsis thaliana]
Bju012431	7.41e-06	-3.98472	down	Leucine-rich repeat extensin-like protein 7 OS=Arabidopsis thaliana GN=LRX7 PE=2 SV=1	leucine-rich repeat family protein [Arabidopsis lyrata subsp. lyrata]
Bju033842	0.00329793	1.77308	up	NAD(P)H-quinone oxidoreductase subunit N OS=Synechococcus sp. (strain ATCC 27144 / PCC 6301 / SAUG 1402/1) GN=ndhN PE=3 SV=1	hypothetical protein CARUB_v10027135mg [Capsella rubella]
Bju031033	0	-5.67823	down	Peroxidase 68 OS=Arabidopsis thaliana GN=PER68 PE=2 SV=1	peroxidase [Arabidopsis thaliana]
Bju075251	0	-5.80223	down	Putative polyol transporter 1 OS=Arabidopsis thaliana GN=PLT1 PE=3 SV=1	hypothetical protein ARALYDRAFT_343514 [Arabidopsis lyrata subsp. lyrata]
Bju057510	0	-7.47464	down	Rhamnogalacturonate lyase OS=Dickeya dadantii (strain 3937) GN=rhiE PE=1 SV=1	Rhamnogalacturonate lyase family protein [Theobroma cacao]
Bju049953	3.61e-08	-2.23577	down	S-adenosylmethionine synthase 3 OS=Arabidopsis thaliana GN=METK3 PE=1 SV=1	hypothetical protein ARALYDRAFT_902809 [Arabidopsis lyrata subsp. lyrata]
Bju034734	0.00222566	-3.3286	down	DNA repair helicase XPB1 OS=Arabidopsis thaliana GN=XPB1 PE=2 SV=3	DNA repair and transcription factor XPB1 [Arabidopsis thaliana]
Bju024410	8.29e-06	-3.11302	down	Transcription factor MYB44 OS=Arabidopsis thaliana GN=MYB44 PE=2 SV=1	MYB105 [Arabidopsis lyrata subsp. lyrata]
Bju070343	0	-5.54271	down	Probable pectinesterase/pectinesterase inhibitor 21 OS=Arabidopsis thaliana GN=PME21 PE=2 SV=2	pectinesterase family protein [Arabidopsis lyrata subsp. lyrata]
Bju077651	0	-6.32238	down	Late embryogenesis abundant protein 1 OS=Cicer arietinum PE=1 SV=1	unknown [Brassica rapa]
Bju050011	0.000441265	-3.53905	down	Uncharacterized protein At1g04910 OS=Arabidopsis thaliana GN=At1g04910 PE=1 SV=1	O-fucosyltransferase family protein [Arabidopsis thaliana]
Bju045213	0.00185391	-3.86851	down	Agamous-like MADS-box protein AGL19 OS=Arabidopsis thaliana GN=AGL19 PE=1 SV=1	hypothetical protein CARUB_v10005697mg [Capsella rubella]
Bju000363	4.49e-11	-5.53462	down	Serine/threonine-protein kinase PBS1 OS=Arabidopsis thaliana GN=PBS1 PE=1 SV=1	predicted protein [Arabidopsis lyrata subsp. lyrata]
Bju000215	2.34e-12	-4.49853	down	Cinnamoyl-CoA reductase 2 OS=Arabidopsis thaliana GN=CCR2 PE=1 SV=1	cinnamoyl-CoA reductase 2-1A [Brassica rapa subsp. oleifera]
Bju085367	2.68e-07	-3.03767	down	Probable serine incorporator OS=Dictyostelium discoideum GN=serinc PE=3 SV=1	TMS membrane family protein [Arabidopsis lyrata subsp. lyrata]
Bju083452	0	-4.70227	down	Catalase-1 OS=Arabidopsis thaliana GN=CAT1 PE=2 SV=3	catalase 1 [Arabidopsis thaliana]
Bju034387	5.49e-05	-3.77903	down	SKP1-like protein 18 OS=Arabidopsis thaliana GN=ASK18 PE=1 SV=2	SKP1gamma1 protein [Brassica napus]
Bju076270	2.95e-05	-2.37638	down	WD repeat-containing protein 44 OS=Mus musculus GN=Wdr44 PE=1 SV=1	WD-40 repeat family protein [Arabidopsis lyrata subsp. lyrata]
Bju055101	4.52e-06	-3.70031	down	Bifunctional monodehydroascorbate reductase and carbonic anhydrase nectarin-3 OS=Nicotiana langsdorffii x Nicotiana sanderae GN=NEC3 PE=1 SV=1	carbonic anhydrase family protein [Arabidopsis lyrata subsp. lyrata]
Bju037379	8.53e-12	-3.19527	down	Peptidyl-prolyl cis-trans isomerase FKBP65 OS=Arabidopsis thaliana GN=FKBP65 PE=1 SV=1	hypothetical protein CARUB_v10026151mg [Capsella rubella]
Bju013294	0.00642506	-3.67718	down	NAC domain-containing protein 43 OS=Arabidopsis thaliana GN=NAC043 PE=2 SV=2	hypothetical protein CARUB_v10023503mg [Capsella rubella]
Bju054312	0.00608865	1.95045	up	Probable inactive serine/threonine-protein kinase fnkC OS=Dictyostelium discoideum GN=fnkC PE=3 SV=1	TRAF-like protein [Arabidopsis thaliana]
Bju075340	0	-4.5816	down	Gibberellin-regulated protein 10 OS=Arabidopsis thaliana GN=GASA10 PE=2 SV=1	hypothetical protein [Brassica napus]
Bju029815	0	-5.28204	down	Probable glycerophosphoryl diester phosphodiesterase 3 OS=Arabidopsis thaliana GN=GPDL3 PE=1 SV=2	glycerophosphoryl diester phosphodiesterase family protein [Arabidopsis lyrata subsp. lyrata]
Bju039246	0.00185391	-3.86851	down	F-box protein At2g02240 OS=Arabidopsis thaliana GN=At2g02240 PE=2 SV=1	hypothetical protein ARALYDRAFT_322561 [Arabidopsis lyrata subsp. lyrata]
Bju058684	5.68e-05	3.82838	up	--	hypothetical protein ARALYDRAFT_893158 [Arabidopsis lyrata subsp. lyrata]
Bju029877	0.00192322	-1.58523	down	Coatomer subunit beta-1 OS=Arabidopsis thaliana GN=At4g31480 PE=1 SV=2	coatomer subunit beta-1 [Arabidopsis thaliana]
Bju046674	2.41e-08	-2.7597	down	--	hypothetical protein ARALYDRAFT_478514 [Arabidopsis lyrata subsp. lyrata]
Bju032459	1.61e-06	2.10642	up	D-3-phosphoglycerate dehydrogenase, chloroplastic OS=Arabidopsis thaliana GN=At1g17745 PE=1 SV=2	D-3-phosphoglycerate dehydrogenase [Arabidopsis thaliana]
Bju015604	0	-7.00851	down	Cysteine proteinase RD19a OS=Arabidopsis thaliana GN=RD19A PE=2 SV=1	papain family cysteine protease [Arabidopsis thaliana]
Bju079791	2.89e-15	-3.13454	down	Putative cadmium/zinc-transporting ATPase HMA4 OS=Arabidopsis thaliana GN=HMA4 PE=1 SV=2	P1B-ATPase 4 [Brassica juncea]
Bju003480	0	-6.14934	down	Endoglucanase 16 OS=Arabidopsis thaliana GN=At3g43860 PE=2 SV=1	glycosyl hydrolase family 9 protein [Arabidopsis lyrata subsp. lyrata]
Bju074557	0	-5.61333	down	Classical arabinogalactan protein 11 OS=Arabidopsis thaliana GN=AGP11 PE=2 SV=2	hypothetical protein CARUB_v10015187mg [Capsella rubella]
Bju024961	7.16e-05	-1.8851	down	Probable calcium-binding protein CML26 OS=Arabidopsis thaliana GN=CML26 PE=1 SV=1	hypothetical protein CARUB_v10021066mg [Capsella rubella]
Bju028488	9.24e-06	-3.40633	down	Cysteine proteinase inhibitor 1 OS=Arabidopsis thaliana GN=CYS1 PE=2 SV=2	phytocystatin 1-2 [Brassica rapa subsp. pekinensis]
Bju038364	0.00203104	-1.98845	down	--	hypothetical protein ARALYDRAFT_919578 [Arabidopsis lyrata subsp. lyrata]
Bju078043	0.000258114	-2.09741	down	Vesicle-associated protein 2-1 OS=Arabidopsis thaliana GN=PVA21 PE=2 SV=1	hypothetical protein CARUB_v10027096mg [Capsella rubella]
Bju047688	8.11e-10	2.60907	up	Glucose-6-phosphate/phosphate translocator 2, chloroplastic OS=Arabidopsis thaliana GN=GPT2 PE=2 SV=2	Similar to glucose-6-phosphate/phosphate-translocator (GPT) gb|AF020814 from Pisum sativum [Arabidopsis thaliana]
Bju015504	1.04e-10	-5.47703	down	Transcription factor MYB1R1 OS=Solanum tuberosum PE=2 SV=1	myb family transcription factor [Arabidopsis lyrata subsp. lyrata]
Bju029326	0.000752919	-3.47225	down	--	hypothetical protein ARALYDRAFT_476953 [Arabidopsis lyrata subsp. lyrata]
Bju050380	0.000153897	1.80615	up	Flavin-containing monooxygenase FMO GS-OX2 OS=Arabidopsis thaliana GN=FMOGS-OX2 PE=2 SV=1	flavin-monooxygenase [Brassica rapa subsp. pekinensis]
Bju045118	0.00216464	1.93077	up	Protein IQ-DOMAIN 14 OS=Arabidopsis thaliana GN=IQD14 PE=1 SV=1	hypothetical protein CARUB_v10004684mg [Capsella rubella]
Bju056317	0.00047793	-1.92438	down	--	uncharacterized protein [Arabidopsis thaliana]
Bju047442	5.87e-06	-4.56542	down	Uncharacterized protein DDB_G0271670 OS=Dictyostelium discoideum GN=DDB_G0271670 PE=4 SV=1	hypothetical protein CNBE2530 [Cryptococcus neoformans var. neoformans B-3501A]
Bju028942	9.12e-11	-3.08852	down	5-methyltetrahydropteroyltriglutamate--homocysteine methyltransferase OS=Arabidopsis thaliana GN=CIMS PE=1 SV=1	hypothetical protein CARUB_v10013032mg [Capsella rubella]
Bju082686	0	-6.80302	down	Putative defensin-like protein 252 OS=Arabidopsis thaliana GN=SCRL13 PE=3 SV=1	hypothetical protein CARUB_v10015264mg [Capsella rubella]
Bju074391	5.85e-08	-4.9928	down	Cytosolic sulfotransferase 1 OS=Arabidopsis thaliana GN=SOT1 PE=2 SV=1	sulfotransferase 1 [Arabidopsis thaliana]
Bju033945	5.48e-09	-5.18492	down	UDP-glycosyltransferase 79B6 OS=Arabidopsis thaliana GN=UGT79B6 PE=2 SV=1	UDP-glycosyltransferase 79B6 [Arabidopsis thaliana]
Bju064940	0	-6.21407	down	Actin-12 OS=Arabidopsis thaliana GN=ACT12 PE=1 SV=1	hypothetical protein CARUB_v10028459mg [Capsella rubella]
Bju043988	2.02e-06	-4.67193	down	Agamous-like MADS-box protein AGL11 OS=Arabidopsis thaliana GN=AGL11 PE=1 SV=1	MADS-box protein [Arabidopsis thaliana]
Bju040542	0	-5.0162	down	3-ketoacyl-CoA thiolase 2, peroxisomal OS=Arabidopsis thaliana GN=PED1 PE=1 SV=2	unnamed protein product [Thellungiella halophila]
Bju029111	0.000183713	-3.32716	down	--	hypothetical protein CARUB_v10016278mg [Capsella rubella]
Bju020690	9.99e-10	-4.71972	down	V-type proton ATPase subunit G3 OS=Arabidopsis thaliana GN=VHA-G3 PE=3 SV=1	hypothetical protein ARALYDRAFT_492222 [Arabidopsis lyrata subsp. lyrata]
Bju052845	2.22e-16	-3.58903	down	Plasma membrane-associated cation-binding protein 1 OS=Arabidopsis thaliana GN=PCAP1 PE=1 SV=1	unnamed protein product [Thellungiella halophila]
Bju024538	0.00532804	-1.93851	down	Calcium-binding protein CML24 OS=Arabidopsis thaliana GN=CML24 PE=2 SV=2	hypothetical protein CARUB_v10022253mg [Capsella rubella]
Bju051940	4.36e-08	-2.52327	down	Cinnamoyl-CoA reductase 2 OS=Arabidopsis thaliana GN=CCR2 PE=1 SV=1	hypothetical protein ARALYDRAFT_491705 [Arabidopsis lyrata subsp. lyrata]
Bju002274	4.56e-14	-4.24884	down	Inorganic pyrophosphatase 2 OS=Arabidopsis thaliana GN=At1g17710 PE=2 SV=1	phosphoric monoester hydrolase [Arabidopsis lyrata subsp. lyrata]
Bju071214	1.13e-10	-4.26118	down	Beta-carotene 3-hydroxylase 2, chloroplastic OS=Arabidopsis thaliana GN=BETA-OHASE 2 PE=2 SV=1	hypothetical protein ARALYDRAFT_495328 [Arabidopsis lyrata subsp. lyrata]
Bju064150	5.56e-07	-2.45234	down	--	predicted protein [Arabidopsis lyrata subsp. lyrata]
Bju015617	0.0001505	2.62091	up	Probable mannan synthase 1 OS=Arabidopsis thaliana GN=CSLA1 PE=2 SV=1	RecName: Full=Probable mannan synthase 1; AltName: Full=Cellulose synthase-like protein A1; Short=AtCslA1
Bju011842	0.000809333	2.21612	up	Adagio protein 2 OS=Arabidopsis thaliana GN=ADO2 PE=1 SV=1	hypothetical protein CARUB_v10013248mg [Capsella rubella]
Bju081072	0.00231232	-1.52627	down	Probable glutathione peroxidase 2 OS=Arabidopsis thaliana GN=GPX2 PE=1 SV=1	glutathione peroxidase 2 [Brassica napus]
Bju042869	0	-5.19051	down	Probable glycerophosphoryl diester phosphodiesterase 3 OS=Arabidopsis thaliana GN=GPDL3 PE=1 SV=2	glycerophosphoryl diester phosphodiesterase family protein [Arabidopsis lyrata subsp. lyrata]
Bju065349	0.00642506	-3.67718	down	--	CID5/IPD1 [Arabidopsis lyrata subsp. lyrata]
Bju035883	0.00740339	-1.74897	down	--	hypothetical protein CARUB_v10017067mg [Capsella rubella]
Bju011742	1.44e-06	-2.75374	down	Calmodulin-related protein OS=Petunia hybrida GN=CAM53 PE=2 SV=2	hypothetical protein CARUB_v10019058mg [Capsella rubella]
Bju069684	0.00217351	1.73988	up	UDP-glycosyltransferase 74F1 OS=Arabidopsis thaliana GN=UGT74F1 PE=1 SV=1	UDP-glycosyltransferase 74 F1 [Arabidopsis thaliana]
Bju015446	6.37e-07	-2.17033	down	Purple acid phosphatase 10 OS=Arabidopsis thaliana GN=PAP10 PE=2 SV=1	purple acid phosphatase 10 [Arabidopsis thaliana]
Bju062197	0.00126415	1.63269	up	36.4 kDa proline-rich protein OS=Solanum lycopersicum GN=TPRP-F1 PE=2 SV=1	cell wall-plasma membrane linker protein [Arabidopsis thaliana]
Bju051220	0.000704714	2.93916	up	--	hypothetical protein CARUB_v10019548mg [Capsella rubella]
Bju064906	1.13e-14	-6.05115	down	U-box domain-containing protein 52 OS=Arabidopsis thaliana GN=PUB52 PE=2 SV=1	predicted protein [Arabidopsis lyrata subsp. lyrata]
Bju016874	0	-5.82431	down	GDSL esterase/lipase At2g03980 OS=Arabidopsis thaliana GN=At2g03980 PE=2 SV=1	GDSL-motif lipase/hydrolase family protein [Arabidopsis lyrata subsp. lyrata]
Bju065160	5.44e-14	-5.34162	down	CRIB domain-containing protein RIC1 OS=Arabidopsis thaliana GN=RIC1 PE=1 SV=1	hypothetical protein CARUB_v10025564mg [Capsella rubella]
Bju052045	0.000601063	1.68024	up	1-aminocyclopropane-1-carboxylate oxidase 3 OS=Arabidopsis thaliana GN=At1g12010 PE=2 SV=1	ACC oxidase [Brassica rapa subsp. rapa]
Bju076982	1.75e-05	-4.45041	down	CRIB domain-containing protein RIC6 OS=Arabidopsis thaliana GN=RIC6 PE=1 SV=1	hypothetical protein ARALYDRAFT_343604 [Arabidopsis lyrata subsp. lyrata]
Bju002540	0	-5.40201	down	--	hypothetical protein CARUB_v10012497mg [Capsella rubella]
Bju059509	0.00732786	-1.48438	down	Tetratricopeptide repeat protein 38 OS=Homo sapiens GN=TTC38 PE=1 SV=1	hypothetical protein CARUB_v10009055mg [Capsella rubella]
Bju070342	2.59e-05	-2.44907	down	Probable protein phosphatase 2C 34 OS=Arabidopsis thaliana GN=At3g05640 PE=2 SV=1	hypothetical protein ARALYDRAFT_477856 [Arabidopsis lyrata subsp. lyrata]
Bju072028	0	-6.23382	down	Proline-rich receptor-like protein kinase PERK7 OS=Arabidopsis thaliana GN=PERK7 PE=2 SV=1	proline-rich receptor-like protein kinase PERK7 [Arabidopsis thaliana]
Bju072120	2.22e-16	-5.00156	down	Probable galacturonosyltransferase-like 4 OS=Arabidopsis thaliana GN=GATL4 PE=2 SV=1	putative galacturonosyltransferase-like 4 [Arabidopsis thaliana]
Bju070466	0	-5.43497	down	Xyloglucan endotransglucosylase/hydrolase protein 3 OS=Arabidopsis thaliana GN=XTH3 PE=2 SV=1	hypothetical protein ARALYDRAFT_899104 [Arabidopsis lyrata subsp. lyrata]
Bju044162	0.00176163	2.82484	up	Gibberellin-regulated protein 1 OS=Arabidopsis thaliana GN=GASA1 PE=2 SV=2	GA-responsive GAST1 protein-like protein [Arabidopsis thaliana]
Bju023289	0.000144869	1.82487	up	Non-specific lipid-transfer protein 6 OS=Arabidopsis thaliana GN=LTP6 PE=2 SV=1	hypothetical protein CARUB_v10014964mg [Capsella rubella]
Bju054993	0	-7.5223	down	Sugar transport protein 9 OS=Arabidopsis thaliana GN=STP9 PE=1 SV=1	monosaccharide transporter [Arabidopsis lyrata subsp. lyrata]
Bju031748	0	-5.10101	down	66 kDa stress protein OS=Physarum polycephalum PE=2 SV=1	hypothetical protein CARUB_v10016855mg [Capsella rubella]
Bju027467	0.00100747	-3.95543	down	E3 ubiquitin protein ligase RIE1 OS=Arabidopsis thaliana GN=RIE1 PE=2 SV=1	zinc finger family protein [Arabidopsis lyrata subsp. lyrata]
Bju051526	0	-5.57884	down	Short-chain dehydrogenase reductase 2a OS=Arabidopsis thaliana GN=SDR2a PE=3 SV=1	alcohol dehydrogenase [Arabidopsis lyrata subsp. lyrata]
Bju054491	0	-5.4117	down	Putative cysteine-rich repeat secretory protein 17 OS=Arabidopsis thaliana GN=CRRSP17 PE=3 SV=1	putative cysteine-rich repeat secretory protein 17 [Arabidopsis thaliana]
Bju039025	0.000304714	-4.11499	down	Protein GAMETE EXPRESSED 2 OS=Arabidopsis thaliana GN=GEX2 PE=2 SV=1	hypothetical protein ARALYDRAFT_917882 [Arabidopsis lyrata subsp. lyrata]
Bju021308	0.00089543	-1.67204	down	Peroxisomal nicotinamide adenine dinucleotide carrier OS=Arabidopsis thaliana GN=PXN PE=1 SV=1	hypothetical protein CARUB_v10023576mg [Capsella rubella]
Bju039603	0.0007918	-2.25156	down	Probable ADP-ribosylation factor GTPase-activating protein AGD15 OS=Arabidopsis thaliana GN=AGD15 PE=2 SV=1	ARF-GAP domain 15 [Arabidopsis lyrata subsp. lyrata]
Bju033736	1.01e-05	-4.50906	down	Auxin-induced protein 6B OS=Glycine max PE=2 SV=1	hypothetical protein ARALYDRAFT_488986 [Arabidopsis lyrata subsp. lyrata]
Bju078656	1.13e-08	-3.50846	down	UDP-glycosyltransferase 92A1 OS=Arabidopsis thaliana GN=UGT92A1 PE=2 SV=1	UDP-glucoronosyl/UDP-glucosyl transferase family protein [Arabidopsis lyrata subsp. lyrata]
Bju001397	9.78e-12	-5.02949	down	Splicing regulatory glutamine/lysine-rich protein 1 OS=Mus musculus GN=Srek1 PE=2 SV=1	hypothetical protein CARUB_v10015701mg [Capsella rubella]
Bju069761	0	-5.13367	down	4-hydroxybenzoate polyprenyltransferase, mitochondrial OS=Arabidopsis thaliana GN=PPT1 PE=2 SV=1	UbiA prenyltransferase family protein [Capsella rubella]
Bju057587	0.0029104	1.62577	up	Carboxyvinyl-carboxyphosphonate phosphorylmutase, chloroplastic OS=Arabidopsis thaliana GN=At1g77060 PE=1 SV=2	phosphoenolpyruvate carboxylase family protein [Arabidopsis thaliana]
Bju048785	4.61e-14	-4.52704	down	--	uncharacterized protein [Arabidopsis thaliana]
Bju041347	2.04e-06	-2.05997	down	BAHD acyltransferase DCR OS=Arabidopsis thaliana GN=DCR PE=2 SV=1	hypothetical protein CARUB_v10024944mg [Capsella rubella]
Bju028301	5.77e-12	-4.69821	down	--	unknown [Arabidopsis thaliana]
Bju073521	0.000798147	-1.64998	down	Glutamate dehydrogenase 2 OS=Arabidopsis thaliana GN=GDH2 PE=1 SV=1	glutamate dehydrogenase 2 [Arabidopsis thaliana]
Bju040805	0	3.68527	up	Non-specific lipid-transfer protein 4 OS=Arabidopsis thaliana GN=LTP4 PE=3 SV=1	nonspecific lipid-transfer protein precursor [Brassica napus]
Bju026392	3.33e-15	-4.38388	down	Endoplasmin homolog OS=Arabidopsis thaliana GN=SHD PE=1 SV=1	SHEPHERD [Arabidopsis thaliana]
Bju030659	5.95e-08	2.76801	up	Methylesterase 18 OS=Arabidopsis thaliana GN=MES18 PE=2 SV=1	esterase PIR7B [Zea mays]
Bju078614	5.85e-08	-4.9928	down	Exocyst complex component 7 OS=Mus musculus GN=Exoc7 PE=1 SV=2	hypothetical protein CARUB_v10002877mg [Capsella rubella]
Bju002820	0.000577399	-2.6991	down	Cytokinin hydroxylase OS=Arabidopsis thaliana GN=CYP735A2 PE=1 SV=1	CYP735A2 [Arabidopsis lyrata subsp. lyrata]
Bju039090	0	-4.991	down	Probable pectinesterase/pectinesterase inhibitor 58 OS=Arabidopsis thaliana GN=PME58 PE=2 SV=1	pectinesterase family protein [Arabidopsis lyrata subsp. lyrata]
Bju005489	0	-5.84467	down	Probable polygalacturonase OS=Vitis vinifera GN=GSVIVT00026920001 PE=1 SV=1	putative polygalacturonase [Arabidopsis thaliana]
Bju061737	0	-6.51898	down	Putative proline-rich receptor-like protein kinase PERK6 OS=Arabidopsis thaliana GN=PERK6 PE=2 SV=2	putative proline-rich receptor-like protein kinase PERK6 [Arabidopsis thaliana]
Bju020004	5.37e-05	-4.32544	down	GDSL esterase/lipase At3g09930 OS=Arabidopsis thaliana GN=At3g09930 PE=2 SV=1	GDSL-motif lipase/hydrolase family protein [Arabidopsis lyrata subsp. lyrata]
Bju078341	0	-5.3621	down	ATPase 8, plasma membrane-type OS=Arabidopsis thaliana GN=AHA8 PE=1 SV=1	putative plasma membrane ATPase [Capsella rubella]
Bju043217	4.25e-11	-3.42853	down	Uncharacterized protein At1g04910 OS=Arabidopsis thaliana GN=At1g04910 PE=1 SV=1	hypothetical protein ARALYDRAFT_482804 [Arabidopsis lyrata subsp. lyrata]
Bju025048	3.52e-10	2.77892	up	Miraculin OS=Synsepalum dulcificum PE=1 SV=3	trypsin and protease inhibitor family protein [Arabidopsis lyrata subsp. lyrata]
Bju055886	8.44e-07	-2.29365	down	Diacylglycerol kinase 5 OS=Arabidopsis thaliana GN=DGK5 PE=2 SV=1	hypothetical protein ARALYDRAFT_480938 [Arabidopsis lyrata subsp. lyrata]
Bju022855	2.98e-11	-4.95806	down	Aspartic proteinase-like protein 2 OS=Arabidopsis thaliana GN=At1g65240 PE=1 SV=2	aspartyl protease family protein [Arabidopsis thaliana]
Bju057956	0	-6.28895	down	Glutamine synthetase cytosolic isozyme 1-5 OS=Arabidopsis thaliana GN=GLN1-5 PE=2 SV=1	glutamine synthetase, putative [Arabidopsis thaliana]
Bju049372	7.88e-13	-3.90286	down	--	hypothetical protein ARALYDRAFT_478960 [Arabidopsis lyrata subsp. lyrata]
Bju079349	1.11e-16	-3.68661	down	Acyltransferase-like protein At3g26840, chloroplastic OS=Arabidopsis thaliana GN=At3g26840 PE=1 SV=1	hypothetical protein CARUB_v10013149mg [Capsella rubella]
Bju060780	3.74e-10	-5.38608	down	Non-specific lipid-transfer protein-like protein At2g13820 OS=Arabidopsis thaliana GN=At2g13820 PE=1 SV=1	bifunctional inhibitor/lipid-transfer protein/seed storage 2S albumin-like protein [Arabidopsis thaliana]
Bju058218	5.79e-10	-5.35444	down	Protein LURP-one-related 10 OS=Arabidopsis thaliana GN=At3g11740 PE=2 SV=2	hypothetical protein ARALYDRAFT_478520 [Arabidopsis lyrata subsp. lyrata]
Bju048243	0.000551876	-4.03742	down	Cation/H(+) antiporter 1 OS=Arabidopsis thaliana GN=CHX1 PE=2 SV=1	antiporter family protein [Brassica oleracea]
Bju082196	0.00185391	-3.86851	down	--	hypothetical protein ARALYDRAFT_494352 [Arabidopsis lyrata subsp. lyrata]
Bju046593	3.06e-05	-4.38928	down	Isocitrate dehydrogenase [NAD] catalytic subunit 6, mitochondrial OS=Arabidopsis thaliana GN=IDH6 PE=1 SV=2	hypothetical protein CARUB_v10013785mg [Capsella rubella]
Bju068189	3.56e-09	3.00895	up	Methionine aminotransferase BCAT4 OS=Arabidopsis thaliana GN=BCAT4 PE=1 SV=1	branched-chain aminotransferase 4 [Brassica rapa subsp. pekinensis]
Bju029754	0	-5.59032	down	Subtilisin-like protease OS=Arabidopsis thaliana GN=ARA12 PE=1 SV=1	hypothetical protein CARUB_v10028308mg [Capsella rubella]
Bju068759	0	-6.90482	down	Probable glutamate dehydrogenase 3 OS=Arabidopsis thaliana GN=GSH3 PE=3 SV=1	hypothetical protein CARUB_v10016292mg [Capsella rubella]
Bju066917	3.86e-08	-3.00974	down	RAB6-interacting golgin OS=Rattus norvegicus GN=Gorab PE=2 SV=2	hypothetical protein ARALYDRAFT_481739 [Arabidopsis lyrata subsp. lyrata]
Bju065977	2.88e-13	-5.24489	down	Long chain acyl-CoA synthetase 5 OS=Arabidopsis thaliana GN=LACS5 PE=2 SV=1	hypothetical protein ARALYDRAFT_352166 [Arabidopsis lyrata subsp. lyrata]
Bju071706	3.77e-05	-2.86986	down	--	At2g47010/F14M4.16 [Arabidopsis lyrata subsp. lyrata]
Bju032147	0	4.04665	up	Metacaspase-2 OS=Arabidopsis thaliana GN=AMC2 PE=1 SV=1	hypothetical protein ARALYDRAFT_492323 [Arabidopsis lyrata subsp. lyrata]
Bju081740	1.11e-16	-6.32041	down	Probable WRKY transcription factor 31 OS=Arabidopsis thaliana GN=WRKY31 PE=2 SV=1	hypothetical protein CARUB_v10004543mg [Capsella rubella]
Bju002266	6.22e-15	-4.07838	down	Homeobox-leucine zipper protein HDG12 OS=Arabidopsis thaliana GN=HDG12 PE=2 SV=1	homeobox-leucine zipper protein HDG12 [Arabidopsis thaliana]
Bju044589	9.78e-12	-5.02949	down	36.4 kDa proline-rich protein OS=Solanum lycopersicum GN=TPRP-F1 PE=2 SV=1	cell wall-plasma membrane linker protein homolog [Arabidopsis thaliana]
Bju074966	0	-5.16196	down	Beta-galactosidase 13 OS=Arabidopsis thaliana GN=BGAL13 PE=2 SV=1	hypothetical protein CARUB_v10016129mg [Capsella rubella]
Bju068909	0.00707472	-1.87794	down	Transcription factor bHLH10 OS=Arabidopsis thaliana GN=BHLH10 PE=2 SV=1	transcription factor bHLH10 [Arabidopsis thaliana]
Bju035990	0.00669972	-3.16904	down	--	hypothetical protein CARUB_v10018905mg [Capsella rubella]
Bju030376	8.72e-14	-4.68638	down	Transmembrane emp24 domain-containing protein p24delta9 OS=Arabidopsis thaliana GN=At1g26690 PE=2 SV=1	predicted protein [Arabidopsis lyrata subsp. lyrata]
Bju017758	0.000951153	-1.60275	down	Tubulin alpha-5 chain OS=Arabidopsis thaliana GN=TUBA5 PE=2 SV=2	tubulin alpha-3 [Arabidopsis thaliana]
Bju037917	0	-5.70741	down	U-box domain-containing protein 35 OS=Arabidopsis thaliana GN=PUB35 PE=1 SV=2	protein kinase protein with adenine nucleotide alpha hydrolases-like domain [Arabidopsis thaliana]
Bju041556	1.04e-10	-5.47703	down	Rho guanine nucleotide exchange factor 8 OS=Arabidopsis thaliana GN=ROPGEF8 PE=1 SV=1	hypothetical protein ARALYDRAFT_319167 [Arabidopsis lyrata subsp. lyrata]
Bju060555	8.72e-09	-5.14849	down	COBRA-like protein 11 OS=Arabidopsis thaliana GN=COBL11 PE=2 SV=2	hypothetical protein CARUB_v10006808mg [Capsella rubella]
Bju043368	1.41e-07	3.77687	up	Peroxidase C3 OS=Armoracia rusticana GN=PRXC3 PE=3 SV=1	peroxidase precursor [Raphanus sativus var. niger]
Bju075444	0	-3.90414	down	Non-specific lipid-transfer protein-like protein At5g64080 OS=Arabidopsis thaliana GN=At5g64080 PE=1 SV=1	protease inhibitor/seed storage/lipid transfer protein family protein [Arabidopsis lyrata subsp. lyrata]
Bju077566	2.23e-07	-3.40786	down	Calcium-dependent protein kinase 26 OS=Arabidopsis thaliana GN=CPK26 PE=2 SV=1	predicted protein [Arabidopsis lyrata subsp. lyrata]
Bju058942	0	-6.32655	down	Beta-galactosidase 13 OS=Arabidopsis thaliana GN=BGAL13 PE=2 SV=1	beta-galactosidase-like protein [Arabidopsis thaliana]
Bju022708	5.79e-10	-5.35444	down	Probable inorganic phosphate transporter 1-6 OS=Arabidopsis thaliana GN=PHT1-6 PE=2 SV=1	putative inorganic phosphate transporter 1-6 [Arabidopsis thaliana]
Bju072995	0	-5.74679	down	Pollen-specific protein SF3 OS=Helianthus annuus GN=SF3 PE=2 SV=1	hypothetical protein CARUB_v10025604mg [Capsella rubella]
Bju001932	0	-4.81114	down	Leucine-rich repeat extensin-like protein 3 OS=Arabidopsis thaliana GN=LRX3 PE=1 SV=1	Glycine-rich protein family [Arabidopsis thaliana]
Bju075089	7.44e-10	-2.75134	down	Cadmium/zinc-transporting ATPase HMA2 OS=Arabidopsis thaliana GN=HMA2 PE=2 SV=1	predicted protein [Arabidopsis lyrata subsp. lyrata]
Bju040145	0.00483929	1.7322	up	Protein TOO MANY MOUTHS OS=Arabidopsis thaliana GN=TMM PE=2 SV=1	hypothetical protein ARALYDRAFT_895990 [Arabidopsis lyrata subsp. lyrata]
Bju040601	0.000669993	3.52924	up	--	hypothetical protein ARALYDRAFT_906316 [Arabidopsis lyrata subsp. lyrata]
Bju043119	0	-6.7054	down	Pectinesterase PPME1 OS=Arabidopsis thaliana GN=PPME1 PE=1 SV=1	pectinesterase [Brassica rapa subsp. pekinensis]
Bju047866	0	-5.34367	down	--	self-incompatibility S1 family protein [Arabidopsis thaliana]
Bju037792	4.04e-13	-5.22474	down	WAT1-related protein At1g09380 OS=Arabidopsis thaliana GN=At1g09380 PE=2 SV=1	nodulin MtN21-like transporter family protein [Arabidopsis thaliana]
Bju042292	2.89e-15	-6.12801	down	Probable UDP-arabinose 4-epimerase 3 OS=Arabidopsis thaliana GN=At4g20460 PE=2 SV=3	putative UDP-arabinose 4-epimerase 3 [Arabidopsis thaliana]
Bju076502	0.00158706	-1.56064	down	3-ketoacyl-CoA thiolase 2, peroxisomal OS=Arabidopsis thaliana GN=PED1 PE=1 SV=2	glyoxysomal beta-ketoacyl-thiolase [Brassica napus]
Bju053053	9.75e-10	2.55577	up	GDSL esterase/lipase ESM1 OS=Arabidopsis thaliana GN=ESM1 PE=1 SV=1	epithiospecifier modifier [Brassica napus]
Bju034216	1.07e-06	2.20721	up	Germin-like protein 1 OS=Sinapis alba GN=GLP1 PE=2 SV=1	hypothetical protein ARALYDRAFT_910104 [Arabidopsis lyrata subsp. lyrata]
Bju061165	0	-5.71825	down	Probable methyltransferase PMT17 OS=Arabidopsis thaliana GN=At4g10440 PE=3 SV=1	putative methyltransferase PMT17 [Arabidopsis thaliana]
Bju011506	0	-5.43844	down	Serine/threonine-protein kinase At3g07070 OS=Arabidopsis thaliana GN=At3g07070 PE=2 SV=1	predicted protein [Arabidopsis lyrata subsp. lyrata]
Bju068016	0	-5.7019	down	--	hypothetical protein CARUB_v10012198mg [Capsella rubella]
Bju011490	0.000755448	-1.63813	down	UTP--glucose-1-phosphate uridylyltransferase 1 OS=Arabidopsis thaliana GN=At5g17310 PE=2 SV=1	unnamed protein product [Thellungiella halophila]
Bju054031	0.00612814	-1.5372	down	Mitogen-activated protein kinase kinase kinase YODA OS=Arabidopsis thaliana GN=YDA PE=1 SV=1	hypothetical protein ARALYDRAFT_496915 [Arabidopsis lyrata subsp. lyrata]
Bju029605	0.00343846	-3.77601	down	Serine-rich adhesin for platelets OS=Staphylococcus haemolyticus (strain JCSC1435) GN=sraP PE=3 SV=1	hypothetical protein ARALYDRAFT_915876 [Arabidopsis lyrata subsp. lyrata]
Bju041197	0.00638677	1.56811	up	Glycine-rich cell wall structural protein OS=Arabidopsis thaliana GN=At3g17050 PE=4 SV=2	putative glycine-rich protein [Brassica napus]
Bju080676	8.05e-14	3.84334	up	Latex serine proteinase inhibitor OS=Carica papaya PE=1 SV=1	hypothetical protein CARUB_v10020899mg [Capsella rubella]
Bju055367	6.98e-06	2.37382	up	Fatty acyl-CoA reductase 3 OS=Arabidopsis thaliana GN=FAR3 PE=2 SV=1	predicted protein [Arabidopsis lyrata subsp. lyrata]
Bju060474	4.24e-06	-2.67139	down	Adenylate isopentenyltransferase 1, chloroplastic OS=Arabidopsis thaliana GN=IPT1 PE=1 SV=2	isopentenyltransferase [Brassica rapa subsp. pekinensis]
Bju080638	1.4e-09	-5.289	down	Probable protein S-acyltransferase 3 OS=Arabidopsis thaliana GN=PAT03 PE=2 SV=1	hypothetical protein CARUB_v10003828mg [Capsella rubella]
Bju080910	2.24e-14	-6.01113	down	Putative peroxisomal acyl-coenzyme A oxidase 1.2 OS=Arabidopsis thaliana GN=ACX1.2 PE=2 SV=1	acyl-CoA oxidase 5 [Arabidopsis lyrata subsp. lyrata]
Bju071070	0	-6.96018	down	Exopolygalacturonase clone GBGE184 OS=Arabidopsis thaliana GN=PGA3 PE=2 SV=1	pollen-specific polygalacturonase [Brassica rapa subsp. oleifera]
Bju046839	2e-13	-3.04231	down	Calcium-transporting ATPase 9, plasma membrane-type OS=Arabidopsis thaliana GN=ACA9 PE=2 SV=2	Ca2+-transporting ATPase [Arabidopsis lyrata subsp. lyrata]
Bju036041	0.000551876	-4.03742	down	--	uncharacterized protein [Arabidopsis thaliana]
Bju067823	0.000304714	-4.11499	down	Transmembrane emp24 domain-containing protein p24delta3 OS=Arabidopsis thaliana GN=At1g09580 PE=1 SV=1	hypothetical protein CARUB_v10010159mg, partial [Capsella rubella]
Bju008906	1.69e-05	3.16754	up	Chaperonin 60 subunit beta 2, chloroplastic OS=Arabidopsis thaliana GN=CPN60B2 PE=1 SV=1	TCP-1/cpn60 chaperonin family protein [Arabidopsis thaliana]
Bju003763	1.04e-14	-3.92363	down	Fatty acid 2-hydroxylase 1 OS=Arabidopsis thaliana GN=FAH1 PE=1 SV=1	fatty acid hydroxylase 1 [Arabidopsis thaliana]
Bju058593	3.33e-09	-3.01308	down	Uncharacterized SufE-like protein slr1419 OS=Synechocystis sp. (strain PCC 6803 / Kazusa) GN=slr1419 PE=3 SV=1	Fe-S metabolism associated domain-containing protein [Arabidopsis lyrata subsp. lyrata]
Bju006393	5.79e-10	-5.35444	down	Elongation factor 1-delta 1 OS=Arabidopsis thaliana GN=At1g30230 PE=2 SV=2	elongation factor 1B beta [Arabidopsis thaliana]
Bju038722	0	-7.61488	down	Putative pectinesterase/pectinesterase inhibitor 28 OS=Arabidopsis thaliana GN=PME28 PE=2 SV=1	putative pectinesterase/pectinesterase inhibitor 28 [Arabidopsis thaliana]
Bju081939	0.00020308	2.01793	up	Protein E6 OS=Gossypium hirsutum GN=E6 PE=2 SV=1	hypothetical protein ARALYDRAFT_473059 [Arabidopsis lyrata subsp. lyrata]
Bju065947	0	-6.16146	down	3-ketoacyl-CoA synthase 7 OS=Arabidopsis thaliana GN=KCS7 PE=2 SV=1	hypothetical protein CARUB_v10021968mg [Capsella rubella]
Bju005845	0.000323043	-2.34064	down	Polyadenylate-binding protein 6 OS=Arabidopsis thaliana GN=PAB6 PE=2 SV=1	hypothetical protein CARUB_v10013228mg [Capsella rubella]
Bju030521	2.58e-07	-4.86392	down	RING-H2 finger protein ATL28 OS=Arabidopsis thaliana GN=ATL28 PE=2 SV=1	hypothetical protein CARUB_v10025527mg [Capsella rubella]
Bju059605	7.08e-06	-3.65862	down	Serine/threonine-protein kinase tricorner OS=Drosophila pseudoobscura pseudoobscura GN=trc PE=3 SV=1	predicted protein [Arabidopsis lyrata subsp. lyrata]
Bju030667	0	-4.58686	down	Ocs element-binding factor 1 OS=Zea mays GN=OBF1 PE=2 SV=2	bZIP transcription factor family protein [Arabidopsis lyrata subsp. lyrata]
Bju012269	0	-3.8593	down	Sucrose transport protein SUC1 OS=Arabidopsis thaliana GN=SUC1 PE=1 SV=1	sucrose transporter SUC1 [Brassica oleracea]
Bju082489	0.00185391	-3.86851	down	6-phosphofructokinase 7 OS=Arabidopsis thaliana GN=PFK7 PE=1 SV=1	phosphofructokinase family protein [Arabidopsis lyrata subsp. lyrata]
Bju041956	0.00273804	1.56209	up	Ribonucleoside-diphosphate reductase large subunit OS=Arabidopsis thaliana GN=RNR1 PE=1 SV=1	hypothetical protein CARUB_v10004149mg [Capsella rubella]
Bju019596	0	-3.95358	down	Plastid lipid-associated protein 1, chloroplastic OS=Brassica campestris GN=PAP1 PE=1 SV=1	RecName: Full=Plastid lipid-associated protein 1, chloroplastic; Flags: Precursor
Bju017414	0	-3.78298	down	Calcium-transporting ATPase 9, plasma membrane-type OS=Arabidopsis thaliana GN=ACA9 PE=2 SV=2	Ca2+-transporting ATPase [Arabidopsis lyrata subsp. lyrata]
Bju005258	0.003104	-1.55949	down	Uncharacterized protein At1g32220, chloroplastic OS=Arabidopsis thaliana GN=At1g32220 PE=1 SV=1	NAD(P)-binding Rossmann-fold-containing protein [Arabidopsis thaliana]
Bju009715	0	-4.33263	down	Proline-rich receptor-like protein kinase PERK4 OS=Arabidopsis thaliana GN=PERK4 PE=1 SV=1	proline-rich extensin-like receptor kinase 4 [Arabidopsis thaliana]
Bju003704	0.00644778	2.86965	up	WAT1-related protein At5g40240 OS=Arabidopsis thaliana GN=At5g40240 PE=2 SV=1	nodulin MtN21 family protein [Arabidopsis lyrata subsp. lyrata]
Bju018607	6.93e-08	-2.76291	down	--	At5g41860 [Arabidopsis thaliana]
Bju045308	9.09e-06	-2.24274	down	Probable UDP-arabinose 4-epimerase 3 OS=Arabidopsis thaliana GN=At4g20460 PE=2 SV=3	putative UDP-arabinose 4-epimerase 3 [Arabidopsis thaliana]
Bju009394	5.37e-05	-4.32544	down	--	putative non-LTR retroelement reverse transcriptase [Arabidopsis thaliana]
Bju005979	0.00025997	-3.60289	down	Probable isoaspartyl peptidase/L-asparaginase 2 OS=Arabidopsis thaliana GN=At3g16150 PE=2 SV=2	putative L-asparaginase [Arabidopsis thaliana]
Bju016464	4.34e-11	-4.93344	down	Heterodimeric geranylgeranyl pyrophosphate synthase large subunit 2 OS=Arabidopsis thaliana GN=GGPPS2 PE=1 SV=2	geranylgeranyl pyrophosphate synthase [Arabidopsis lyrata subsp. lyrata]
Bju080282	0.00922261	-1.77797	down	Probable LRR receptor-like serine/threonine-protein kinase MRH1 OS=Arabidopsis thaliana GN=MRH1 PE=2 SV=1	putative LRR receptor-like serine/threonine-protein kinase MRH1 [Arabidopsis thaliana]
Bju059795	4.44e-16	3.76588	up	Basic 7S globulin 2 OS=Glycine max PE=1 SV=1	Eukaryotic aspartyl protease family protein [Arabidopsis thaliana]
Bju056265	0.0051101	-1.72068	down	Probable protein phosphatase 2C 48 OS=Arabidopsis thaliana GN=PP2C6 PE=2 SV=1	putative protein phosphatase 2C 48 [Arabidopsis thaliana]
Bju060829	0.000690873	-1.61659	down	Hydroxymethylglutaryl-CoA synthase OS=Arabidopsis thaliana GN=HMGS PE=1 SV=2	HMG-CoA synthase [Brassica juncea]
Bju025633	4.76e-14	-4.97794	down	Polcalcin Bra r 2 OS=Brassica rapa PE=1 SV=1	pollen allergen group II (clone 44) - rape
Bju054919	0.00211287	-3.03295	down	DnaJ homolog subfamily B member 13 OS=Homo sapiens GN=DNAJB13 PE=2 SV=1	hypothetical protein CARUB_v10011013mg [Capsella rubella]
Bju036897	0	-4.09573	down	Cytosolic sulfotransferase 15 OS=Arabidopsis thaliana GN=SOT15 PE=1 SV=1	hypothetical protein CARUB_v10003509mg [Capsella rubella]
Bju036675	0.000898305	1.76525	up	1-aminocyclopropane-1-carboxylate oxidase 4 OS=Arabidopsis thaliana GN=ACO4 PE=2 SV=2	putative 1-aminocyclopropane-1-carboxylate oxidase [Brassica oleracea]
Bju084707	0.0012913	-3.40221	down	Sugar transport protein 2 OS=Arabidopsis thaliana GN=STP2 PE=1 SV=3	sugar transport protein 2 [Arabidopsis lyrata subsp. lyrata]
Bju049786	1.56e-07	-4.90817	down	--	P-loop containing nucleoside triphosphate hydrolases superfamily protein [Arabidopsis thaliana]
Bju027654	0	-6.08158	down	L-ascorbate oxidase homolog OS=Brassica napus GN=Bp10 PE=2 SV=1	protein SKU5 similar 12 [Arabidopsis thaliana]
Bju040072	0.000551876	-4.03742	down	Vesicle-associated membrane protein 725 OS=Arabidopsis thaliana GN=VAMP725 PE=2 SV=2	putative synaptobrevin [Arabidopsis thaliana]
Bju063571	0	-6.01887	down	Monosaccharide-sensing protein 3 OS=Arabidopsis thaliana GN=MSSP3 PE=2 SV=1	tonoplast monosaccharide transporter3 [Arabidopsis thaliana]
Bju039042	0	-5.00571	down	Receptor-like protein kinase ANXUR2 OS=Arabidopsis thaliana GN=ANX2 PE=2 SV=1	hypothetical protein CARUB_v10003221mg [Capsella rubella]
Bju035773	0	-6.1118	down	Reticuline oxidase-like protein OS=Arabidopsis thaliana GN=At4g20830 PE=1 SV=2	reticuline oxidase-like family protein [Arabidopsis thaliana]
Bju053313	1.08e-07	-2.85817	down	Uncharacterized protein At1g04910 OS=Arabidopsis thaliana GN=At1g04910 PE=1 SV=1	hypothetical protein ARALYDRAFT_482804 [Arabidopsis lyrata subsp. lyrata]
Bju055481	0.00492041	-1.61256	down	GATA transcription factor 9 OS=Arabidopsis thaliana GN=GATA9 PE=2 SV=1	GATA transcription factor 9 [Arabidopsis thaliana]
Bju044272	5.87e-06	-4.56542	down	--	hypothetical protein CARUB_v10027170mg [Capsella rubella]
Bju048483	2e-05	-3.88554	down	Protein kinase 2B, chloroplastic OS=Arabidopsis thaliana GN=APK2B PE=1 SV=1	protein kinase superfamily protein [Arabidopsis thaliana]
Bju077988	9.78e-12	-5.02949	down	RING-H2 finger protein ATL30 OS=Arabidopsis thaliana GN=ATL30 PE=2 SV=1	RING-H2 finger protein ATL30 [Arabidopsis thaliana]
Bju079049	0.00185391	-3.86851	down	SNAP25 homologous protein SNAP33 OS=Arabidopsis thaliana GN=SNAP33 PE=1 SV=1	unnamed protein product [Thellungiella halophila]
Bju052453	1.12e-07	-3.59947	down	--	hypothetical protein ARALYDRAFT_907266 [Arabidopsis lyrata subsp. lyrata]
Bju069219	0.00293087	-1.57235	down	E3 ubiquitin-protein ligase NEURL1B OS=Homo sapiens GN=NEURL1B PE=1 SV=1	RING/U-box domain-containing protein [Arabidopsis thaliana]
Bju000023	9.91e-07	2.48927	up	GDSL esterase/lipase EXL3 OS=Arabidopsis thaliana GN=EXL3 PE=2 SV=1	GDSL esterase/lipase EXL3 [Arabidopsis thaliana]
Bju059802	3.47e-09	-5.22046	down	Receptor-like cytosolic serine/threonine-protein kinase RBK2 OS=Arabidopsis thaliana GN=RBK2 PE=1 SV=1	hypothetical protein CARUB_v10003395mg [Capsella rubella]
Bju024455	0.00347144	-1.67097	down	Lysine-rich arabinogalactan protein 19 OS=Arabidopsis thaliana GN=AGP19 PE=2 SV=2	expressed protein [Arabidopsis lyrata subsp. lyrata]
Bju041294	0.000155904	-1.73408	down	Probable calcium-binding protein CML35 OS=Arabidopsis thaliana GN=CML35 PE=1 SV=2	hypothetical protein ARALYDRAFT_903457 [Arabidopsis lyrata subsp. lyrata]
Bju033148	4.47e-08	-4.43407	down	Auxin-induced protein 15A OS=Glycine max PE=2 SV=1	hypothetical protein ARALYDRAFT_488986 [Arabidopsis lyrata subsp. lyrata]
Bju030937	8.72e-09	-5.14849	down	Copper transporter 1 OS=Arabidopsis thaliana GN=COPT1 PE=2 SV=2	hypothetical protein ARALYDRAFT_496053 [Arabidopsis lyrata subsp. lyrata]
Bju027814	2.09e-13	-4.63752	down	Putative invertase inhibitor OS=Platanus acerifolia PE=1 SV=1	At4g02250 [Arabidopsis thaliana]
Bju054662	0.00674229	1.78479	up	Ninja-family protein AFP2 OS=Arabidopsis thaliana GN=AFP2 PE=1 SV=1	hypothetical protein CARUB_v10009552mg [Capsella rubella]
Bju006672	0.00117753	-2.1698	down	Alanine--glyoxylate aminotransferase 2 homolog 2, mitochondrial OS=Arabidopsis thaliana GN=AGT3 PE=2 SV=2	unnamed protein product [Thellungiella halophila]
Bju082483	5.2e-07	-3.65567	down	Alpha-amylase/subtilisin inhibitor OS=Oryza sativa subsp. japonica GN=RASI PE=1 SV=2	Kunitz-type cysteine protease inhibitor [Brassica oleracea var. botrytis]
Bju046161	0	-5.62458	down	Beta-galactosidase 11 OS=Arabidopsis thaliana GN=BGAL11 PE=2 SV=1	beta-galactosidase 11 [Arabidopsis thaliana]
Bju049462	4.21e-11	-2.60574	down	Transcription factor bHLH13 OS=Arabidopsis thaliana GN=BHLH13 PE=2 SV=1	hypothetical protein CARUB_v10011315mg [Capsella rubella]
Bju055522	0.00414404	1.59459	up	Cyclin-D3-1 OS=Arabidopsis thaliana GN=CYCD3-1 PE=1 SV=3	cyclin-D3-1 [Arabidopsis thaliana]
Bju019095	0.00105742	1.83462	up	Uncharacterized histidine-rich protein DDB_G0274557 OS=Dictyostelium discoideum GN=DDB_G0274557 PE=4 SV=1	2-oxoglutarate-dependent dioxygenase 2 [Brassica rapa subsp. pekinensis]
Bju062725	0	-5.86095	down	ATP synthase subunit beta, chloroplastic OS=Brassica napus GN=atpB PE=3 SV=1	atpB gene product (chloroplast) [Brassica napus]
Bju055432	0.000285189	2.11238	up	UDP-N-acetylglucosamine transferase subunit ALG13 homolog OS=Homo sapiens GN=ALG13 PE=1 SV=2	tetratricopeptide repeat domain-containing protein-like protein [Arabidopsis thaliana]
Bju009456	4.11e-15	-6.10918	down	Rhomboid protease GluP OS=Bacillus subtilis (strain 168) GN=gluP PE=1 SV=2	RHOMBOID-like protein 5 [Arabidopsis thaliana]
Bju076841	0	-6.05137	down	Nephrocystin-3 OS=Xenopus laevis GN=nphp3 PE=2 SV=1	unknown protein [Arabidopsis thaliana]
Bju006625	1.34e-05	3.05282	up	Aquaporin PIP2-2 OS=Arabidopsis thaliana GN=PIP2-2 PE=1 SV=2	Plasma membrane aquaporin 2b [Raphanus sativus]
Bju074381	0.000297187	-3.27293	down	Cytosolic sulfotransferase 1 OS=Arabidopsis thaliana GN=SOT1 PE=2 SV=1	hypothetical protein CARUB_v10012096mg [Capsella rubella]
Bju049858	0.00960875	-2.35635	down	Arogenate dehydratase/prephenate dehydratase 6, chloroplastic OS=Arabidopsis thaliana GN=ADT6 PE=1 SV=1	hypothetical protein CARUB_v10012370mg [Capsella rubella]
Bju014001	1.21e-05	-3.93598	down	F-box protein PP2-B1 OS=Arabidopsis thaliana GN=PP2B1 PE=1 SV=1	hypothetical protein ARALYDRAFT_484149 [Arabidopsis lyrata subsp. lyrata]
Bju073979	0.00569201	-2.18599	down	Adenylyl-sulfate kinase 1, chloroplastic OS=Arabidopsis thaliana GN=AKN1 PE=1 SV=1	hypothetical protein ARALYDRAFT_896410 [Arabidopsis lyrata subsp. lyrata]
Bju045395	2.69e-07	-4.28636	down	Pyruvate decarboxylase 1 OS=Arabidopsis thaliana GN=PDC1 PE=2 SV=1	hypothetical protein ARALYDRAFT_486945 [Arabidopsis lyrata subsp. lyrata]
Bju017338	0	-6.46384	down	Cation/H(+) antiporter 19 OS=Arabidopsis thaliana GN=CHX19 PE=2 SV=1	hypothetical protein CARUB_v10013004mg [Capsella rubella]
Bju036197	8.83e-12	-5.64335	down	--	hypothetical protein ARALYDRAFT_912448 [Arabidopsis lyrata subsp. lyrata]
Bju012672	0	-5.84053	down	Beta-glucosidase 20 OS=Arabidopsis thaliana GN=BGLU20 PE=2 SV=1	ATA27 [Arabidopsis thaliana]
Bju001386	0.000521047	2.97534	up	Carbonic anhydrase, chloroplastic OS=Arabidopsis thaliana GN=CA1 PE=1 SV=2	unnamed protein product [Thellungiella halophila]
Bju005219	0	-6.94673	down	L-ascorbate oxidase homolog OS=Brassica napus GN=Bp10 PE=2 SV=1	hypothetical protein ARALYDRAFT_478721 [Arabidopsis lyrata subsp. lyrata]
Bju052241	0.00803222	1.85505	up	Polygalacturonase At1g48100 OS=Arabidopsis thaliana GN=At1g48100 PE=2 SV=1	pectin lyase-like protein [Arabidopsis thaliana]
Bju054675	0	-5.52738	down	--	hypothetical protein CARUB_v10008911mg [Capsella rubella]
Bju023037	3.76e-05	-2.35623	down	Glucuronoxylan 4-O-methyltransferase 3 OS=Arabidopsis thaliana GN=GXM3 PE=1 SV=1	hypothetical protein CARUB_v10009876mg [Capsella rubella]
Bju066736	0.00347909	-2.96615	down	Purple acid phosphatase 17 OS=Arabidopsis thaliana GN=PAP17 PE=2 SV=1	purple acid phosphatase 17 isoform 1 [Brassica rapa]
Bju083020	5.87e-13	-5.81588	down	--	hypothetical protein ARALYDRAFT_333729 [Arabidopsis lyrata subsp. lyrata]
Bju064009	4.55e-06	-4.03187	down	Oleosin 1 OS=Prunus dulcis GN=OLE1 PE=2 SV=1	hypothetical protein ARALYDRAFT_497429 [Arabidopsis lyrata subsp. lyrata]
Bju052460	2.58e-07	-4.86392	down	--	hypothetical protein CARUB_v10019107mg [Capsella rubella]
Bju023212	0	-5.3883	down	Protein TRANSPARENT TESTA 12 OS=Arabidopsis thaliana GN=TT12 PE=2 SV=1	unknown protein [Arabidopsis thaliana]
Bju029734	1.33e-10	-4.49997	down	Pyridoxal biosynthesis protein PDX2 OS=Arabidopsis thaliana GN=PDX2 PE=1 SV=1	ATPDX2/EMB2407/PDX2 [Arabidopsis lyrata subsp. lyrata]
Bju018103	0.00247556	1.76015	up	Protein PROLIFERA OS=Arabidopsis thaliana GN=PRL PE=1 SV=2	unnamed protein product [Thellungiella halophila]
Bju083368	1.48e-09	2.69258	up	Chlorophyllase-1 OS=Arabidopsis thaliana GN=CLH1 PE=1 SV=1	chlorophyllase 1 [Brassica oleracea]
Bju015554	7.14e-07	-4.77111	down	Cation/H(+) antiporter 28 OS=Arabidopsis thaliana GN=CHX28 PE=2 SV=2	hypothetical protein ARALYDRAFT_485568 [Arabidopsis lyrata subsp. lyrata]
Bju084656	0.00873685	-1.50886	down	Uncharacterized membrane protein At1g06890 OS=Arabidopsis thaliana GN=At1g06890 PE=1 SV=1	nodulin MtN21 /EamA-like transporter protein [Arabidopsis thaliana]
Bju013158	3.61e-08	-5.03333	down	Desiccation-related protein At2g46140 OS=Arabidopsis thaliana GN=At2g46140 PE=1 SV=1	Late embryogenesis abundant protein [Arabidopsis thaliana]
Bju003047	0	-6.55756	down	Protein ODORANT1 OS=Petunia hybrida GN=ODO1 PE=2 SV=1	hypothetical protein CARUB_v10028436mg [Capsella rubella]
Bju020999	6.23e-08	-4.06195	down	--	unnamed protein product [Arabidopsis thaliana]
Bju029378	2.98e-11	-4.95806	down	--	hypothetical protein CARUB_v10026618mg [Capsella rubella]
Bju079495	1.05e-09	3.50547	up	Peroxidase P7 OS=Brassica rapa PE=1 SV=3	hypothetical protein ARALYDRAFT_908444 [Arabidopsis lyrata subsp. lyrata]
Bju059744	0.00427805	3.2698	up	4-coumarate--CoA ligase 4 OS=Arabidopsis thaliana GN=4CL4 PE=1 SV=1	hypothetical protein ARALYDRAFT_479643 [Arabidopsis lyrata subsp. lyrata]
Bju027188	2.69e-07	-4.28636	down	Exocyst complex component 7 OS=Rattus norvegicus GN=Exoc7 PE=2 SV=1	hypothetical protein CARUB_v10025404mg [Capsella rubella]
Bju047035	1.13e-09	-2.44751	down	Expansin-A1 OS=Arabidopsis thaliana GN=EXPA1 PE=2 SV=1	alpha-expansin protein 1 [Brassica rapa]
Bju053979	0.00209409	2.41414	up	Classical arabinogalactan protein 1 OS=Arabidopsis thaliana GN=AGP1 PE=2 SV=2	hypothetical protein ARALYDRAFT_496633 [Arabidopsis lyrata subsp. lyrata]
Bju024078	0.000328922	-1.80957	down	Zinc finger CCCH domain-containing protein 34 OS=Arabidopsis thaliana GN=At3g06410 PE=2 SV=2	CCCH type zinc finger protein [Brassica rapa]
Bju079480	0.00126862	2.47379	up	ABC transporter G family member 22 OS=Arabidopsis thaliana GN=ABCG22 PE=1 SV=1	hypothetical protein CARUB_v10000295mg [Capsella rubella]
Bju063090	0	-5.5222	down	Aquaporin TIP1-3 OS=Arabidopsis thaliana GN=TIP1-3 PE=1 SV=1	GAMMA-TIP3/TIP1_3 [Arabidopsis lyrata subsp. lyrata]
Bju005075	0.00642506	-3.67718	down	--	hypothetical protein ARALYDRAFT_489270 [Arabidopsis lyrata subsp. lyrata]
Bju053727	8.88e-10	-4.12604	down	Protein EFR3 homolog OS=Caenorhabditis briggsae GN=CBG02625 PE=3 SV=1	hypothetical protein CARUB_v10000121mg [Capsella rubella]
Bju028235	7.14e-07	-4.77111	down	Beta-galactosidase 11 OS=Oryza sativa subsp. japonica GN=Os08g0549200 PE=2 SV=1	predicted protein [Arabidopsis lyrata subsp. lyrata]
Bju048944	1.21e-05	-3.93598	down	60S acidic ribosomal protein P2-5 OS=Arabidopsis thaliana GN=RPP2E PE=3 SV=1	hypothetical protein ARALYDRAFT_493981 [Arabidopsis lyrata subsp. lyrata]
Bju049312	0.000275853	-2.40338	down	BEL1-like homeodomain protein 4 OS=Arabidopsis thaliana GN=BLH4 PE=2 SV=2	unnamed protein product [Thellungiella halophila]
Bju018044	0.00222566	-3.3286	down	--	hypothetical protein ARALYDRAFT_340666 [Arabidopsis lyrata subsp. lyrata]
Bju012931	1.73e-07	2.31258	up	Germin-like protein 1 OS=Sinapis alba GN=GLP1 PE=2 SV=1	hypothetical protein ARALYDRAFT_910104 [Arabidopsis lyrata subsp. lyrata]
Bju018293	0.00185391	-3.86851	down	Probable E3 ubiquitin-protein ligase ARI13 OS=Arabidopsis thaliana GN=ARI13 PE=2 SV=1	hypothetical protein CARUB_v10026182mg, partial [Capsella rubella]
Bju005793	1.22e-14	-4.59805	down	Zinc finger protein ZAT3 OS=Arabidopsis thaliana GN=ZAT3 PE=2 SV=1	zinc finger (C2H2 type) family protein [Arabidopsis thaliana]
Bju070264	3.54e-14	-3.30779	down	Aspartic proteinase A3 OS=Arabidopsis thaliana GN=APA3 PE=1 SV=1	aspartyl protease family protein [Arabidopsis lyrata subsp. lyrata]
Bju037988	0.00417153	2.54926	up	Cinnamoyl-CoA reductase 1 OS=Arabidopsis thaliana GN=CCR1 PE=1 SV=1	cinnamyl-alcohol dehydrogenase [Brassica rapa subsp. oleifera]
Bju060150	7.41e-06	-3.98472	down	MATE efflux family protein DTX1 OS=Arabidopsis thaliana GN=DTX1 PE=2 SV=1	hypothetical protein CARUB_v10004667mg [Capsella rubella]
Bju044875	0	-5.20751	down	--	hypothetical protein CARUB_v10025431mg [Capsella rubella]
Bju021141	2.89e-15	-6.12801	down	Putative syntaxin-131 OS=Arabidopsis thaliana GN=SYP131 PE=3 SV=1	hypothetical protein CARUB_v10015158mg [Capsella rubella]
Bju075671	3.42e-05	-1.8221	down	CYSTM1 family protein A OS=Arabidopsis thaliana GN=At2g41420 PE=3 SV=1	farnesylated protein 3 [Arabidopsis thaliana]
Bju025015	1.11e-16	-6.28729	down	Cell surface glycoprotein 1 OS=Clostridium thermocellum (strain ATCC 27405 / DSM 1237) GN=olpB PE=4 SV=2	hypothetical protein ARALYDRAFT_476559 [Arabidopsis lyrata subsp. lyrata]
Bju026798	2e-05	-3.88554	down	Probable UDP-arabinose 4-epimerase 3 OS=Arabidopsis thaliana GN=At4g20460 PE=2 SV=3	putative UDP-arabinose 4-epimerase 3 [Arabidopsis thaliana]
Bju025725	0	-5.37741	down	Putative cysteine-rich repeat secretory protein 17 OS=Arabidopsis thaliana GN=CRRSP17 PE=3 SV=1	putative cysteine-rich repeat secretory protein 17 [Arabidopsis thaliana]
Bju037718	0.000752919	-3.47225	down	Metal transporter Nramp5 OS=Arabidopsis thaliana GN=NRAMP5 PE=2 SV=1	natural resistance-associated macrophage protein 5 [Arabidopsis lyrata subsp. lyrata]
Bju057963	1.41e-11	-5.00607	down	Probable ADP-ribosylation factor GTPase-activating protein AGD13 OS=Arabidopsis thaliana GN=AGD13 PE=2 SV=1	hypothetical protein CARUB_v10011546mg [Capsella rubella]
Bju070332	5.32e-09	-4.00288	down	Putative leucine-rich repeat receptor-like serine/threonine-protein kinase At2g14440 OS=Arabidopsis thaliana GN=At2g14440 PE=3 SV=1	leucine-rich repeat domain-containing protein [Arabidopsis thaliana]
Bju021143	0	-7.17149	down	Probable glutamate dehydrogenase 3 OS=Arabidopsis thaliana GN=GSH3 PE=3 SV=1	hypothetical protein ARALYDRAFT_896411 [Arabidopsis lyrata subsp. lyrata]
Bju070641	0.00669972	-3.16904	down	MATE efflux family protein DTX1 OS=Arabidopsis thaliana GN=DTX1 PE=2 SV=1	MATE efflux family protein [Arabidopsis thaliana]
Bju061136	9.51e-05	-4.25864	down	Xyloglucan galactosyltransferase KATAMARI1 homolog OS=Oryza sativa subsp. japonica GN=Os03g0144800 PE=2 SV=1	exostosin family protein [Arabidopsis lyrata subsp. lyrata]
Bju038802	0.000335785	-2.11555	down	Baculoviral IAP repeat-containing protein 3 OS=Mus musculus GN=Birc3 PE=1 SV=2	ATP binding protein [Arabidopsis lyrata subsp. lyrata]
Bju043200	0.00373198	-1.71133	down	Annexin D4 OS=Arabidopsis thaliana GN=ANN4 PE=2 SV=1	annexin 4 [Brassica juncea]
Bju001813	0	-4.97309	down	Acyltransferase-like protein At3g26840, chloroplastic OS=Arabidopsis thaliana GN=At3g26840 PE=1 SV=1	Esterase/lipase/thioesterase family protein [Arabidopsis thaliana]
Bju078491	3.61e-08	-5.03333	down	--	hypothetical protein ARALYDRAFT_909757 [Arabidopsis lyrata subsp. lyrata]
Bju078021	9.31e-14	-5.9276	down	WAT1-related protein At5g47470 OS=Arabidopsis thaliana GN=At5g47470 PE=3 SV=1	integral membrane protein, putative [Brassica oleracea]
Bju010696	1.75e-05	-4.45041	down	Uncharacterized protein At4g26485 OS=Arabidopsis thaliana GN=At4g26485 PE=4 SV=1	RecName: Full=Uncharacterized protein At4g26485
Bju082658	4.4e-05	-2.08942	down	Serine/arginine repetitive matrix protein 2 OS=Mus musculus GN=Srrm2 PE=1 SV=3	uncharacterized protein [Arabidopsis thaliana]
Bju014033	0	-6.17202	down	--	hypothetical protein ARALYDRAFT_473221 [Arabidopsis lyrata subsp. lyrata]
Bju064176	0	-5.96857	down	Acyl-coenzyme A thioesterase 13 OS=Pongo abelii GN=ACOT13 PE=2 SV=1	thioesterase family protein [Arabidopsis lyrata subsp. lyrata]
Bju011719	0.000551876	-4.03742	down	--	hypothetical protein CARUB_v10021458mg [Capsella rubella]
Bju032419	0.00222566	-3.3286	down	Fasciclin-like arabinogalactan protein 19 OS=Arabidopsis thaliana GN=FLA19 PE=2 SV=2	hypothetical protein CARUB_v10010136mg [Capsella rubella]
Bju047310	2e-05	-3.88554	down	Pectinesterase QRT1 OS=Arabidopsis thaliana GN=QRT1 PE=2 SV=1	pectinesterase QRT1 [Arabidopsis thaliana]
Bju063474	1.58e-10	-5.44734	down	Phosphoinositide phospholipase C 6 OS=Arabidopsis thaliana GN=PLC6 PE=2 SV=2	phosphoinositide-specific phospholipase C family protein [Arabidopsis lyrata subsp. lyrata]
Bju030247	0.00176163	2.82484	up	Agglutinin OS=Castanea crenata PE=1 SV=1	jacalin lectin family protein [Arabidopsis lyrata subsp. lyrata]
Bju055953	0.003881	1.52579	up	Probable histone H2A.2 OS=Arabidopsis thaliana GN=At3g20670 PE=1 SV=1	hypothetical protein CARUB_v10014905mg [Capsella rubella]
Bju018575	2.97e-11	-5.56258	down	Soluble inorganic pyrophosphatase OS=Solanum tuberosum GN=PPA PE=2 SV=1	hypothetical protein ARALYDRAFT_483853 [Arabidopsis lyrata subsp. lyrata]
Bju018655	0.00642506	-3.67718	down	Phospholipase D delta OS=Arabidopsis thaliana GN=PLDDELTA PE=1 SV=2	Phospholipase D isoform 1 [Theobroma cacao]
Bju036139	0.000304714	-4.11499	down	SEC14 cytosolic factor OS=Saccharomyces cerevisiae (strain ATCC 204508 / S288c) GN=SEC14 PE=1 SV=3	hypothetical protein ARALYDRAFT_912375 [Arabidopsis lyrata subsp. lyrata]
Bju040913	0	-4.75398	down	Verprolin OS=Saccharomyces cerevisiae (strain ATCC 204508 / S288c) GN=VRP1 PE=1 SV=2	hypothetical protein CARUB_v10020366mg [Capsella rubella]
Bju034545	4.44e-16	-5.22649	down	Cysteine proteinase inhibitor 5 OS=Arabidopsis thaliana GN=CYS5 PE=2 SV=2	cystatin domain containing protein [Brassica oleracea]
Bju011355	0.0058126	1.54731	up	Thiamine thiazole synthase, chloroplastic OS=Arabidopsis thaliana GN=THI1 PE=1 SV=1	hypothetical protein ARALYDRAFT_918614 [Arabidopsis lyrata subsp. lyrata]
Bju040129	0	-6.82506	down	ATPase 9, plasma membrane-type OS=Arabidopsis thaliana GN=AHA9 PE=2 SV=2	H(+)-ATPase 9 [Arabidopsis thaliana]
Bju029674	0	-5.37276	down	Actin-12 OS=Arabidopsis thaliana GN=ACT12 PE=1 SV=1	hypothetical protein CARUB_v10028459mg [Capsella rubella]
Bju041119	3.44e-06	-4.61965	down	Probable mediator of RNA polymerase II transcription subunit 36b OS=Arabidopsis thaliana GN=MED36B PE=1 SV=1	hypothetical protein ARALYDRAFT_492264 [Arabidopsis lyrata subsp. lyrata]
Bju011191	0.00532389	1.61802	up	Protein CHLOROPLAST IMPORT APPARATUS 2 OS=Arabidopsis thaliana GN=CIA2 PE=2 SV=1	chloroplast import apparatus 2 protein [Arabidopsis thaliana]
Bju080870	7.41e-06	-3.98472	down	--	hypothetical protein CARUB_v10024446mg [Capsella rubella]
Bju082262	0	-5.74858	down	V-type proton ATPase subunit E2 OS=Arabidopsis thaliana GN=VHA-E2 PE=2 SV=1	V-type proton ATPase subunit E2 [Arabidopsis thaliana]
Bju070344	5.49e-05	-3.77903	down	Serine/threonine-protein phosphatase PP1 isozyme 9 OS=Arabidopsis thaliana GN=TOPP9 PE=2 SV=1	hypothetical protein ARALYDRAFT_896644 [Arabidopsis lyrata subsp. lyrata]
Bju061744	0.00015397	-3.66402	down	Oleosin 18.5 kDa OS=Arabidopsis thaliana GN=At4g25140 PE=1 SV=1	Oleosin family protein [Arabidopsis thaliana]
Bju044639	0	-5.5601	down	COBRA-like protein 10 OS=Arabidopsis thaliana GN=COBL10 PE=2 SV=1	hypothetical protein ARALYDRAFT_479584 [Arabidopsis lyrata subsp. lyrata]
Bju033367	0	-4.50291	down	Galactose oxidase OS=Gibberella zeae (strain PH-1 / ATCC MYA-4620 / FGSC 9075 / NRRL 31084) GN=GAOA PE=3 SV=1	hypothetical protein ARALYDRAFT_488852 [Arabidopsis lyrata subsp. lyrata]
Bju077454	9.17e-05	-3.72267	down	--	lipid-associated family protein [Arabidopsis lyrata subsp. lyrata]
Bju074006	9.17e-05	-3.72267	down	Probable sucrose-phosphate synthase 2 OS=Arabidopsis thaliana GN=SPS2 PE=1 SV=1	hypothetical protein CARUB_v10000113mg [Capsella rubella]
Bju042998	0.00492041	-1.61256	down	--	AT5G10150-like protein [Arabidopsis arenosa]
Bju061077	1.59e-11	-3.23303	down	CBL-interacting serine/threonine-protein kinase 11 OS=Arabidopsis thaliana GN=CIPK11 PE=1 SV=1	hypothetical protein ARALYDRAFT_481948 [Arabidopsis lyrata subsp. lyrata]
Bju047115	0.00205258	-1.54106	down	Probable acyl-activating enzyme 9 OS=Arabidopsis thaliana GN=AEE9 PE=2 SV=1	hypothetical protein ARALYDRAFT_889616 [Arabidopsis lyrata subsp. lyrata]
Bju063799	0	-6.75536	down	14-3-3-like protein GF14 iota OS=Arabidopsis thaliana GN=GRF12 PE=2 SV=1	hypothetical protein CARUB_v10011021mg [Capsella rubella]
Bju027236	0.000472874	-2.19077	down	Probable beta-1,4-xylosyltransferase IRX10 OS=Arabidopsis thaliana GN=IRX10 PE=2 SV=1	hypothetical protein ARALYDRAFT_472948 [Arabidopsis lyrata subsp. lyrata]
Bju039055	1.55e-13	-3.99025	down	Late embryogenesis abundant protein D-34 OS=Gossypium hirsutum PE=4 SV=1	Seed maturation protein [Arabidopsis thaliana]
Bju047819	0.000413362	-1.73951	down	Peroxisomal adenine nucleotide carrier 2 OS=Arabidopsis thaliana GN=PNC2 PE=1 SV=1	mitochondrial substrate carrier family protein [Arabidopsis lyrata subsp. lyrata]
Bju077635	0	-6.0009	down	Putative cysteine-rich repeat secretory protein 17 OS=Arabidopsis thaliana GN=CRRSP17 PE=3 SV=1	putative cysteine-rich repeat secretory protein 17 [Arabidopsis thaliana]
Bju072280	7.41e-06	-3.98472	down	ABC transporter G family member 9 OS=Arabidopsis thaliana GN=ABCG9 PE=3 SV=2	hypothetical protein CARUB_v10007565mg [Capsella rubella]
Bju008064	0.00225973	-2.44477	down	--	unknown [Arabidopsis thaliana]
Bju059134	0	-6.43071	down	Polygalacturonase inhibitor 1 OS=Arabidopsis thaliana GN=PGIP1 PE=2 SV=1	polygalacturonase inhibitory protein [Brassica rapa subsp. oleifera]
Bju003915	0.000389463	-1.66587	down	L-arabinokinase OS=Arabidopsis thaliana GN=ARA1 PE=1 SV=1	hypothetical protein CARUB_v10006626mg, partial [Capsella rubella]
Bju053383	0	-5.15511	down	HVA22-like protein j OS=Arabidopsis thaliana GN=HVA22J PE=2 SV=2	abscisic acid-responsive HVA22 family protein [Arabidopsis lyrata subsp. lyrata]
Bju052628	0.00816869	2.16188	up	Glucan endo-1,3-beta-glucosidase OS=Brassica campestris GN=BGL PE=1 SV=1	glucanase [Brassica juncea]
Bju072437	9.51e-05	-4.25864	down	--	hypothetical protein ARALYDRAFT_474044 [Arabidopsis lyrata subsp. lyrata]
Bju028898	0	-6.60504	down	Probable pectate lyase 7 OS=Arabidopsis thaliana GN=At3g01270 PE=2 SV=1	pectate lyase family protein [Arabidopsis lyrata subsp. lyrata]
Bju031578	9.19e-05	2.17634	up	Cytochrome P450 71A1 OS=Persea americana GN=CYP71A1 PE=1 SV=2	Cytochrome P450 71A1 [Theobroma cacao]
Bju035509	4.92e-05	1.88373	up	Ribonucleoprotein At2g37220, chloroplastic OS=Arabidopsis thaliana GN=At2g37220 PE=1 SV=1	hypothetical protein ARALYDRAFT_482714 [Arabidopsis lyrata subsp. lyrata]
Bju049313	0.00407022	-1.96882	down	BEL1-like homeodomain protein 4 OS=Arabidopsis thaliana GN=BLH4 PE=2 SV=2	unnamed protein product [Thellungiella halophila]
Bju010743	5.7e-13	-5.20431	down	Actin-depolymerizing factor (Fragment) OS=Brassica napus PE=2 SV=1	hypothetical protein CARUB_v10006893mg [Capsella rubella]
Bju048489	4.28e-07	-4.81826	down	--	hypothetical protein CARUB_v10020733mg [Capsella rubella]
Bju040060	2.6e-09	-4.29752	down	Dynamin-related protein 1B OS=Arabidopsis thaliana GN=DRP1B PE=2 SV=1	dynamin-related protein 1B [Arabidopsis thaliana]
Bju062722	0.000169563	-4.1886	down	Sugar transport protein 14 OS=Arabidopsis thaliana GN=STP14 PE=2 SV=2	hypothetical protein ARALYDRAFT_895606 [Arabidopsis lyrata subsp. lyrata]
Bju013868	0.0003519	-2.05107	down	ABC transporter B family member 15 OS=Arabidopsis thaliana GN=ABCB15 PE=1 SV=1	hypothetical protein CARUB_v10016590mg [Capsella rubella]
Bju003884	4.49e-06	-2.05969	down	Pyruvate, phosphate dikinase 1, chloroplastic OS=Arabidopsis thaliana GN=PPDK PE=1 SV=2	pyruvate, phosphate dikinase 1 [Arabidopsis thaliana]
Bju081791	0.000795621	-1.69114	down	Probable UDP-arabinose 4-epimerase 3 OS=Arabidopsis thaliana GN=At4g20460 PE=2 SV=3	putative UDP-arabinose 4-epimerase 3 [Arabidopsis thaliana]
Bju059470	0	-5.84245	down	--	hypothetical protein ARALYDRAFT_890209 [Arabidopsis lyrata subsp. lyrata]
Bju003761	2.02e-06	-4.67193	down	--	uncharacterized protein [Arabidopsis thaliana]
Bju080105	6.96e-08	-4.39853	down	ABC transporter G family member 9 OS=Arabidopsis thaliana GN=ABCG9 PE=3 SV=2	hypothetical protein CARUB_v10007565mg [Capsella rubella]
Bju039354	0.00701285	1.65088	up	--	uncharacterized protein [Arabidopsis thaliana]
Bju042461	0.000285016	-2.90081	down	Metal tolerance protein 10 OS=Arabidopsis thaliana GN=MTP10 PE=2 SV=1	cation efflux family protein [Arabidopsis lyrata subsp. lyrata]
Bju019205	1.14e-05	-2.08388	down	Oxysterol-binding protein-related protein 1C OS=Arabidopsis thaliana GN=ORP1C PE=2 SV=1	oxysterol-binding family protein [Arabidopsis lyrata subsp. lyrata]
Bju063993	9.51e-05	-4.25864	down	Putative proline-rich receptor-like protein kinase PERK6 OS=Arabidopsis thaliana GN=PERK6 PE=2 SV=2	putative proline-rich receptor-like protein kinase PERK6 [Arabidopsis thaliana]
Bju014504	0	-6.43163	down	L-ascorbate oxidase homolog OS=Brassica napus GN=Bp10 PE=2 SV=1	hypothetical protein CARUB_v10012235mg [Capsella rubella]
Bju038058	0	-6.23996	down	Pollen-specific protein SF3 OS=Helianthus annuus GN=SF3 PE=2 SV=1	LIM domain-containing protein [Arabidopsis lyrata subsp. lyrata]
Bju037994	3.83e-09	-4.27009	down	Transmembrane emp24 domain-containing protein p24delta3 OS=Arabidopsis thaliana GN=At1g09580 PE=1 SV=1	emp24/gp25L/p24 family protein [Arabidopsis lyrata subsp. lyrata]
Bju011626	0	-6.2276	down	Aldose 1-epimerase OS=Bos taurus GN=GALM PE=2 SV=1	hypothetical protein ARALYDRAFT_488355 [Arabidopsis lyrata subsp. lyrata]
Bju025843	0.000463441	-1.70305	down	Flavone 3&apos;-O-methyltransferase 1 OS=Arabidopsis thaliana GN=OMT1 PE=1 SV=1	unnamed protein product [Thellungiella halophila]
Bju072131	1.56e-11	-4.38473	down	Probable aquaporin NIP7-1 OS=Arabidopsis thaliana GN=NIP7-1 PE=2 SV=2	putative aquaporin NIP7-1 [Arabidopsis thaliana]
Bju024917	0.00178768	-1.79278	down	Blue copper protein OS=Pisum sativum PE=2 SV=1	hypothetical protein ARALYDRAFT_476354 [Arabidopsis lyrata subsp. lyrata]
Bju033911	2.69e-07	-4.28636	down	Protein GAMETE EXPRESSED 1 OS=Arabidopsis thaliana GN=GEX1 PE=1 SV=1	hypothetical protein CARUB_v10026121mg [Capsella rubella]
Bju037575	0	-7.17674	down	Putative per-hexamer repeat protein 5 OS=Mus musculus GN=Phxr5 PE=5 SV=2	hypothetical protein ARALYDRAFT_484654 [Arabidopsis lyrata subsp. lyrata]
Bju031135	0.00642506	-3.67718	down	Nucleolin 1 OS=Arabidopsis thaliana GN=NUCL1 PE=1 SV=1	predicted protein [Arabidopsis lyrata subsp. lyrata]
Bju084623	7.94e-05	-3.19749	down	Telomere repeat-binding protein 5 OS=Arabidopsis thaliana GN=TRP5 PE=1 SV=2	hypothetical protein CARUB_v10011259mg [Capsella rubella]
Bju052386	1.56e-07	-4.90817	down	Monoglyceride lipase OS=Homo sapiens GN=MGLL PE=1 SV=2	hypothetical protein CARUB_v10018616mg [Capsella rubella]
Bju027773	0.00480634	3.88463	up	--	hypothetical protein CARUB_v10020708mg [Capsella rubella]
Bju057799	0.000304714	-4.11499	down	Calcium-dependent protein kinase 20 OS=Arabidopsis thaliana GN=CPK20 PE=2 SV=1	hypothetical protein CARUB_v10025314mg [Capsella rubella]
Bju038514	0.00101715	1.77405	up	Serine/threonine-protein kinase HT1 OS=Arabidopsis thaliana GN=HT1 PE=1 SV=1	hypothetical protein ARALYDRAFT_496930 [Arabidopsis lyrata subsp. lyrata]
Bju042761	0.00191521	-2.56204	down	Uncharacterized protein At1g08160 OS=Arabidopsis thaliana GN=At1g08160 PE=2 SV=1	hypothetical protein ARALYDRAFT_483780 [Arabidopsis lyrata subsp. lyrata]
Bju022262	4.44e-15	-5.10756	down	Profilin-4 OS=Arabidopsis thaliana GN=PRO4 PE=2 SV=1	hypothetical protein CARUB_v10016013mg [Capsella rubella]
Bju030885	0.0016127	-1.90791	down	Villin-4 OS=Arabidopsis thaliana GN=VLN4 PE=1 SV=1	putative villin [Arabidopsis thaliana]
Bju017172	4.1e-07	2.89127	up	Phylloplanin OS=Nicotiana tabacum PE=1 SV=1	hypothetical protein ARALYDRAFT_318437 [Arabidopsis lyrata subsp. lyrata]
Bju016683	0	-4.97004	down	--	SaTAP 35 [Sinapis alba]
Bju057275	0	-5.19404	down	CASP-like protein At4g25040 OS=Arabidopsis thaliana GN=At4g25040 PE=2 SV=1	unknown [Arabidopsis thaliana]
Bju023887	0	-5.87308	down	Germin-like protein subfamily 2 member 3 OS=Arabidopsis thaliana GN=GLP8 PE=2 SV=1	hypothetical protein ARALYDRAFT_896692 [Arabidopsis lyrata subsp. lyrata]
Bju021910	3.99e-14	-2.88787	down	--	uncharacterized protein [Arabidopsis thaliana]
Bju083471	0	-5.85899	down	Polygalacturonase QRT3 OS=Arabidopsis thaliana GN=QRT3 PE=2 SV=1	polygalacturonase [Brassica napus]
Bju058494	9.21e-15	-4.45891	down	Fatty acid 2-hydroxylase 1 OS=Arabidopsis thaliana GN=FAH1 PE=1 SV=1	fatty acid hydroxylase 1 [Arabidopsis thaliana]
Bju038306	0	-4.15092	down	Probable phosphatidylinositol 4-kinase type 2-beta At1g26270 OS=Arabidopsis thaliana GN=At1g26270 PE=1 SV=1	phosphatidylinositol 3- and 4-kinase / ubiquitin family protein [Arabidopsis thaliana]
Bju079612	0.00922261	-1.77797	down	--	unknown [Arabidopsis thaliana]
Bju015825	1.18e-05	-1.89422	down	Pyruvate, phosphate dikinase 1, chloroplastic OS=Arabidopsis thaliana GN=PPDK PE=1 SV=2	pyruvate, phosphate dikinase 1 [Arabidopsis thaliana]
Bju026086	3.33e-16	-4.39743	down	Uncharacterized protein C6orf106 homolog OS=Gallus gallus GN=RCJMB04_11e11 PE=2 SV=1	autophagy substrate NBR1 [Arabidopsis thaliana]
Bju002701	0	-5.44481	down	--	MF21 [Brassica rapa var. purpuraria]
Bju055374	0.00530201	-2.26144	down	--	uncharacterized protein [Arabidopsis thaliana]
Bju036355	6.79e-12	-5.05254	down	Proline-rich receptor-like protein kinase PERK9 OS=Arabidopsis thaliana GN=PERK9 PE=2 SV=1	hypothetical protein ARALYDRAFT_906612 [Arabidopsis lyrata subsp. lyrata]
Bju013380	0.0012542	-2.43085	down	--	hypothetical protein CARUB_v10018905mg [Capsella rubella]
Bju011428	0.0012913	-3.40221	down	Putative aquaporin NIP4-1 OS=Arabidopsis thaliana GN=NIP4-1 PE=3 SV=1	hypothetical protein ARALYDRAFT_330314 [Arabidopsis lyrata subsp. lyrata]
Bju020237	3.43e-09	-4.63064	down	Uncharacterized protein At2g34160 OS=Arabidopsis thaliana GN=At2g34160 PE=1 SV=1	nucleic acid binding protein [Arabidopsis lyrata subsp. lyrata]
Bju056922	0.000734978	-2.18105	down	E3 ubiquitin-protein ligase XBAT32 OS=Arabidopsis thaliana GN=XBAT32 PE=1 SV=1	XBAT32 [Arabidopsis lyrata subsp. lyrata]
Bju012234	0.000104104	-2.21924	down	Serine/threonine-protein kinase fray2 OS=Dictyostelium discoideum GN=fray2 PE=3 SV=1	kinase family protein [Arabidopsis lyrata subsp. lyrata]
Bju043773	0.0086207	-2.4873	down	E3 ubiquitin-protein ligase MARCH3 OS=Xenopus tropicalis GN=march3 PE=2 SV=1	hypothetical protein CARUB_v10018459mg [Capsella rubella]
Bju057229	1.5e-14	-5.41459	down	Rho GTPase-activating protein REN1 OS=Arabidopsis thaliana GN=REN1 PE=1 SV=2	RecName: Full=Rho GTPase-activating protein REN1; AltName: Full=Protein ROP1 ENHANCER 1; AltName: Full=Rho-type GTPase-activating protein REN1
Bju005799	0	-3.65166	down	Chloride channel protein CLC-e OS=Arabidopsis thaliana GN=CLC-E PE=2 SV=2	chloride channel E [Eutrema halophilum]
Bju045584	2.02e-06	-4.67193	down	26S proteasome non-ATPase regulatory subunit 2 homolog B OS=Arabidopsis thaliana GN=RPN1B PE=1 SV=1	AtRPN1a/RPN1A [Arabidopsis lyrata subsp. lyrata]
Bju077854	0.000255598	2.33415	up	Serine/arginine repetitive matrix protein 1 OS=Homo sapiens GN=SRRM1 PE=1 SV=2	hypothetical protein ARALYDRAFT_904132 [Arabidopsis lyrata subsp. lyrata]
Bju034107	1.04e-10	-5.47703	down	Copper transporter 1 OS=Arabidopsis thaliana GN=COPT1 PE=2 SV=2	hypothetical protein ARALYDRAFT_496053 [Arabidopsis lyrata subsp. lyrata]
Bju053346	0.0037741	1.72633	up	Aquaporin PIP2-2 OS=Arabidopsis thaliana GN=PIP2-2 PE=1 SV=2	plasma membrane intrinsic protein 2 [Brassica napus]
Bju031660	4.39e-05	-2.57296	down	Putative DNA-binding protein ESCAROLA OS=Arabidopsis thaliana GN=ESC PE=2 SV=1	hypothetical protein CARUB_v10026550mg [Capsella rubella]
Bju036036	7.14e-07	-4.77111	down	ABC transporter A family member 9 OS=Arabidopsis thaliana GN=ABCA9 PE=1 SV=1	predicted protein [Arabidopsis lyrata subsp. lyrata]
Bju079695	0	-6.23107	down	Oleosin-B1 OS=Brassica napus GN=OlnB1 PE=1 SV=2	oleosin [Brassica napus]
Bju006093	4.47e-08	-4.43407	down	Uncharacterized protein At1g28695 OS=Arabidopsis thaliana GN=At1g28695 PE=2 SV=1	nucleotide-diphospho-sugar transferase family protein [Arabidopsis thaliana]
Bju038169	0.000441265	-3.53905	down	Probable serine/threonine-protein kinase At1g09600 OS=Arabidopsis thaliana GN=At1g09600 PE=2 SV=1	protein kinase family protein [Arabidopsis thaliana]
Bju084155	0	-5.38148	down	Probable pectinesterase/pectinesterase inhibitor OS=Brassica napus GN=BP19 PE=2 SV=1	invertase/pectin methylesterase inhibitor family protein [Arabidopsis lyrata subsp. lyrata]
Bju036876	0	-6.50605	down	Oleosin-B2 (Fragment) OS=Brassica napus GN=OlnB2 PE=1 SV=1	putative oleosin [Brassica oleracea]
Bju032934	0.00802175	-2.14305	down	Protein SPIRAL1-like 4 OS=Arabidopsis thaliana GN=SP1L4 PE=2 SV=1	hypothetical protein CARUB_v10002258mg [Capsella rubella]
Bju009899	5.13e-05	-3.24175	down	Cullin-1 OS=Arabidopsis thaliana GN=CUL1 PE=1 SV=1	ATCUL1 [Arabidopsis lyrata subsp. lyrata]
Bju037065	0.00739641	1.49512	up	Probable peptide/nitrate transporter At5g62730 OS=Arabidopsis thaliana GN=At5g62730 PE=2 SV=2	nitrate transporter NTL1 [Arabidopsis lyrata subsp. lyrata]
Bju017351	0.00642506	-3.67718	down	Probable ADP-ribosylation factor GTPase-activating protein AGD13 OS=Arabidopsis thaliana GN=AGD13 PE=2 SV=1	calcium-dependent lipid-binding domain-containing protein [Arabidopsis thaliana]
Bju050892	0.00956069	2.2188	up	Protein TRANSPARENT TESTA 16 OS=Arabidopsis thaliana GN=TT16 PE=1 SV=1	MADS-box DNA-binding domain transcription factor [Brassica napus]
Bju023665	0	-6.71856	down	Pollen-specific leucine-rich repeat extensin-like protein 2 OS=Arabidopsis thaliana GN=PEX2 PE=1 SV=1	Leucine-rich repeat family protein [Arabidopsis thaliana]
Bju064464	0.000304714	-4.11499	down	Uncharacterized membrane protein C2G11.09 OS=Schizosaccharomyces pombe (strain 972 / ATCC 24843) GN=SPAC2G11.09 PE=3 SV=2	hypothetical protein CARUB_v10000374mg [Capsella rubella]
Bju029707	0.00385382	-3.25103	down	COBRA-like protein 5 OS=Arabidopsis thaliana GN=COBL5 PE=2 SV=1	predicted protein [Arabidopsis lyrata subsp. lyrata]
Bju016581	4.17e-08	2.38208	up	Ribulose bisphosphate carboxylase small chain 3B, chloroplastic OS=Arabidopsis thaliana GN=RBCS-3B PE=1 SV=2	hypothetical protein CARUB_v10004994mg [Capsella rubella]
Bju012923	5.94e-12	-5.6693	down	--	hypothetical protein ARALYDRAFT_488984 [Arabidopsis lyrata subsp. lyrata]
Bju046489	5.48e-09	-5.18492	down	Cation/H(+) antiporter 14 OS=Arabidopsis thaliana GN=CHX14 PE=2 SV=1	cation/H(+) antiporter 14 [Arabidopsis thaliana]
Bju079534	4.51e-06	-2.29376	down	Fasciclin-like arabinogalactan protein 11 OS=Arabidopsis thaliana GN=FLA11 PE=2 SV=2	hypothetical protein CARUB_v10002835mg [Capsella rubella]
Bju056917	0.000890909	-1.94853	down	--	hypothetical protein ARALYDRAFT_495879 [Arabidopsis lyrata subsp. lyrata]
Bju022937	0	-5.13488	down	Myosin-11 OS=Arabidopsis thaliana GN=XI-E PE=3 SV=1	Myosin family protein with Dil domain [Arabidopsis thaliana]
Bju070765	4.44e-05	-3.47862	down	Probable hexokinase-like 2 protein OS=Arabidopsis thaliana GN=At4g37840 PE=3 SV=1	hypothetical protein ARALYDRAFT_490831 [Arabidopsis lyrata subsp. lyrata]
Bju020430	0.00642506	-3.67718	down	Uncharacterized protein At4g02000 OS=Arabidopsis thaliana GN=At4g02000 PE=2 SV=1	reverse transcriptase, putative; 100033-105622 [Arabidopsis thaliana]
Bju057090	0.000205328	2.04197	up	Lectin-B OS=Phytolacca americana PE=1 SV=1	RecName: Full=Lectin-B; AltName: Full=PL-B; Flags: Precursor
Bju021412	0	-4.90245	down	Uncharacterized methyltransferase At2g41040, chloroplastic OS=Arabidopsis thaliana GN=At2g41040 PE=1 SV=1	hypothetical protein CARUB_v10023510mg [Capsella rubella]
Bju043122	2.58e-07	-4.86392	down	Codeine O-demethylase OS=Papaver somniferum GN=CODM PE=1 SV=1	Fe2+ dioxygenase-like protein [Brassica oleracea]
Bju075659	0.00111629	1.76541	up	Hypersensitive-induced response protein 1 OS=Arabidopsis thaliana GN=HIR1 PE=1 SV=1	hypothetical protein CARUB_v10026788mg [Capsella rubella]
Bju062247	0.000304714	-4.11499	down	Monosaccharide-sensing protein 3 OS=Arabidopsis thaliana GN=MSSP3 PE=2 SV=1	hypothetical protein CARUB_v10018997mg [Capsella rubella]
Bju051537	0	-4.29767	down	Probable glucan endo-1,3-beta-glucosidase A6 OS=Arabidopsis thaliana GN=A6 PE=2 SV=1	hypothetical protein CARUB_v10015952mg [Capsella rubella]
Bju018582	0.00353063	1.82196	up	WAT1-related protein At1g44800 OS=Arabidopsis thaliana GN=At1g44800 PE=1 SV=1	nodulin MtN21 family protein [Arabidopsis lyrata subsp. lyrata]
Bju018404	1.11e-15	-6.18308	down	Trichohyalin OS=Homo sapiens GN=TCHH PE=1 SV=2	hypothetical protein CARUB_v10016555mg [Capsella rubella]
Bju073522	9.54e-08	-4.95111	down	--	predicted protein [Arabidopsis lyrata subsp. lyrata]
Bju012558	2.75e-10	-4.45196	down	--	hypothetical protein CARUB_v10018984mg [Capsella rubella]
Bju070136	1.5e-09	-4.69064	down	Phospholipase D delta OS=Arabidopsis thaliana GN=PLDDELTA PE=1 SV=2	Phospholipase D isoform 1 [Theobroma cacao]
Bju019810	0	-6.42121	down	Stress-induced protein KIN2 OS=Arabidopsis thaliana GN=KIN2 PE=2 SV=1	hypothetical protein CARUB_v10015042mg [Capsella rubella]
Bju011445	1.29e-10	-3.36446	down	Beta-carotene 3-hydroxylase 2, chloroplastic OS=Arabidopsis thaliana GN=BETA-OHASE 2 PE=2 SV=1	hypothetical protein ARALYDRAFT_495328 [Arabidopsis lyrata subsp. lyrata]
Bju031837	0	-5.64551	down	Reticuline oxidase-like protein OS=Arabidopsis thaliana GN=At4g20830 PE=1 SV=2	hypothetical protein ARALYDRAFT_471318 [Arabidopsis lyrata subsp. lyrata]
Bju058957	0.00224194	-2.06581	down	Purple acid phosphatase 10 OS=Arabidopsis thaliana GN=PAP10 PE=2 SV=1	purple acid phosphatase 10 [Arabidopsis thaliana]
Bju051952	0.000109602	-2.10278	down	Serine carboxypeptidase-like 29 OS=Arabidopsis thaliana GN=SCPL29 PE=2 SV=1	serine carboxypeptidase-like 29 [Arabidopsis thaliana]
Bju046568	0	-5.22087	down	Branched-chain-amino-acid aminotransferase 2, chloroplastic OS=Arabidopsis thaliana GN=BCAT2 PE=1 SV=1	branched-chain-amino-acid aminotransferase 2 [Arabidopsis thaliana]
Bju077343	6.78e-07	-4.20641	down	--	unknown [Arabidopsis thaliana]
Bju052157	0	-4.05204	down	NAC transcription factor 25 OS=Arabidopsis thaliana GN=NAC025 PE=2 SV=1	NAC domain containing protein 25 [Arabidopsis thaliana]
Bju039004	0	-5.8428	down	--	hypothetical protein CARUB_v10028297mg [Capsella rubella]
Bju043058	0	-6.54058	down	Oleosin-B1 OS=Brassica napus GN=OlnB1 PE=1 SV=2	anther-specific protein [Brassica rapa subsp. pekinensis]
Bju010533	0.000752919	-3.47225	down	Alpha/beta hydrolase domain-containing protein 17C OS=Danio rerio GN=abhd17c PE=2 SV=1	hypothetical protein ARALYDRAFT_320242 [Arabidopsis lyrata subsp. lyrata]
Bju003388	5.87e-13	-5.81588	down	Rho GDP-dissociation inhibitor 1 OS=Arabidopsis thaliana GN=GDI1 PE=1 SV=1	rho GDP-dissociation inhibitor family protein [Arabidopsis lyrata subsp. lyrata]
Bju061681	0.000441265	-3.53905	down	U-box domain-containing protein 35 OS=Arabidopsis thaliana GN=PUB35 PE=1 SV=2	predicted protein [Arabidopsis lyrata subsp. lyrata]
Bju007270	0.00332989	1.63468	up	Myrosinase-binding protein-like At1g52030 OS=Arabidopsis thaliana GN=F-ATMBP PE=2 SV=1	myrosinase-binding protein [Brassica napus]
Bju000840	2.24e-08	-5.07275	down	Putative cellulose synthase-like protein D6 OS=Arabidopsis thaliana GN=CSLD6 PE=3 SV=1	hypothetical protein ARALYDRAFT_473399 [Arabidopsis lyrata subsp. lyrata]
Bju037912	5.87e-06	-4.56542	down	Inorganic pyrophosphatase 2 OS=Arabidopsis thaliana GN=At1g17710 PE=2 SV=1	phosphoric monoester hydrolase [Arabidopsis lyrata subsp. lyrata]
Bju054357	6.67e-08	-2.44017	down	Probable calcium-binding protein CML26 OS=Arabidopsis thaliana GN=CML26 PE=1 SV=1	hypothetical protein ARALYDRAFT_476499 [Arabidopsis lyrata subsp. lyrata]
Bju006742	0.000169563	-4.1886	down	--	hypothetical protein CARUB_v10024788mg [Capsella rubella]
Bju032778	0.00575858	-1.58665	down	Protein HOTHEAD OS=Arabidopsis thaliana GN=HTH PE=1 SV=1	glucose-methanol-choline (GMC) oxidoreductase-like protein [Arabidopsis thaliana]
Bju072302	9.14e-06	-2.33271	down	TBC1 domain family member 15 OS=Mus musculus GN=Tbc1d15 PE=1 SV=1	rab GTPase activator [Arabidopsis lyrata subsp. lyrata]
Bju038440	0.000814307	1.91378	up	Microtubule-associated protein RP/EB family member 1C OS=Arabidopsis thaliana GN=EB1C PE=1 SV=1	ATEB1C [Arabidopsis lyrata subsp. lyrata]
Bju050866	0.00513367	1.6116	up	High mobility group B protein 7 OS=Arabidopsis thaliana GN=HMGB7 PE=1 SV=1	hypothetical protein CARUB_v10001858mg [Capsella rubella]
Bju045743	1.33e-10	-4.49997	down	--	predicted protein [Arabidopsis lyrata subsp. lyrata]
Bju031780	9.32e-11	-4.88291	down	Putative invertase inhibitor OS=Platanus acerifolia PE=1 SV=1	hypothetical protein CARUB_v10027615mg [Capsella rubella]
Bju071180	0	-6.25403	down	--	hypothetical protein ARALYDRAFT_480303 [Arabidopsis lyrata subsp. lyrata]
Bju003244	0	-4.92266	down	Aspartic proteinase A3 OS=Arabidopsis thaliana GN=APA3 PE=1 SV=1	aspartyl protease family protein [Arabidopsis lyrata subsp. lyrata]
Bju015923	0.000300163	-3.05595	down	NAC domain-containing protein 100 OS=Arabidopsis thaliana GN=NAC100 PE=2 SV=1	ANAC100/ATNAC5 [Arabidopsis lyrata subsp. lyrata]
Bju024211	8.37e-06	4.72063	up	Acyl-protein thioesterase 1 OS=Cryptococcus neoformans var. neoformans serotype D (strain JEC21 / ATCC MYA-565) GN=CNF02430 PE=3 SV=1	phospholipase/carboxylesterase family protein [Arabidopsis lyrata subsp. lyrata]
Bju044096	0	-6.64039	down	Late embryogenesis abundant protein 1 OS=Cicer arietinum PE=1 SV=1	hypothetical protein CARUB_v10011465mg [Capsella rubella]
Bju026173	0.00328154	-1.64105	down	NADPH--cytochrome P450 reductase 2 OS=Arabidopsis thaliana GN=ATR2 PE=1 SV=1	unnamed protein product [Thellungiella halophila]
Bju076575	2.57e-05	-3.01139	down	Isoflavone reductase homolog P3 OS=Arabidopsis thaliana GN=At1g75280 PE=2 SV=1	unnamed protein product [Thellungiella halophila]
Bju047377	6.18e-05	-2.41093	down	Pollen-specific protein SF21 OS=Helianthus annuus GN=SF21 PE=2 SV=1	ndr family protein [Arabidopsis lyrata subsp. lyrata]
Bju024776	0.00129585	2.86396	up	Phospholipase C 3 OS=Mycobacterium tuberculosis GN=plcC PE=3 SV=2	non-specific phospholipase C3 [Arabidopsis thaliana]
Bju073003	8.29e-06	-3.11302	down	Probable methyltransferase PMT16 OS=Arabidopsis thaliana GN=At2g45750 PE=3 SV=1	dehydration-responsive family protein S51 [Brassica rapa]
Bju038405	9.1e-15	-4.8091	down	Glucan endo-1,3-beta-glucosidase 8 OS=Arabidopsis thaliana GN=At1g64760 PE=1 SV=2	glycosyl hydrolase family 17 protein [Arabidopsis lyrata subsp. lyrata]
Bju050059	4.8e-11	-4.12698	down	Rho GDP-dissociation inhibitor 1 OS=Arabidopsis thaliana GN=GDI1 PE=1 SV=1	rho GDP-dissociation inhibitor family protein [Arabidopsis lyrata subsp. lyrata]
Bju017935	0	-5.57313	down	ABC transporter G family member 26 OS=Arabidopsis thaliana GN=ABCG26 PE=2 SV=2	abc transporter family protein [Arabidopsis lyrata subsp. lyrata]
Bju025373	0.0035646	-2.08966	down	4-hydroxybenzoate polyprenyltransferase, mitochondrial OS=Arabidopsis thaliana GN=PPT1 PE=2 SV=1	UbiA prenyltransferase family protein [Capsella rubella]
Bju080589	9.17e-05	-3.72267	down	Short-chain dehydrogenase TIC 32, chloroplastic OS=Pisum sativum GN=TIC32 PE=1 SV=1	NAD(P)-binding Rossmann-fold superfamily protein [Arabidopsis thaliana]
Bju049792	7.14e-07	-4.77111	down	Cation/H(+) antiporter 14 OS=Arabidopsis thaliana GN=CHX14 PE=2 SV=1	hypothetical protein CARUB_v10011344mg [Capsella rubella]
Bju008444	2.2e-09	-5.25514	down	Uncharacterized protein At5g39570 OS=Arabidopsis thaliana GN=At5g39570 PE=1 SV=1	predicted protein [Arabidopsis lyrata subsp. lyrata]
Bju018501	0.00642506	-3.67718	down	Glycerol-3-phosphate acyltransferase 5 OS=Arabidopsis thaliana GN=GPAT5 PE=1 SV=1	glycerol-3-phosphate acyltransferase 5 [Arabidopsis lyrata subsp. lyrata]
Bju031509	1.86e-06	-3.78025	down	Zinc finger protein ZAT5 OS=Arabidopsis thaliana GN=ZAT5 PE=2 SV=1	zinc finger family protein [Arabidopsis lyrata subsp. lyrata]
Bju024830	0	-5.62014	down	Classical arabinogalactan protein 11 OS=Arabidopsis thaliana GN=AGP11 PE=2 SV=2	hypothetical protein CARUB_v10015187mg [Capsella rubella]
Bju065583	2.49e-08	-2.63783	down	Cellulose synthase A catalytic subunit 7 [UDP-forming] OS=Arabidopsis thaliana GN=CESA7 PE=1 SV=1	cellulose synthase 7.1 catalytic subunit [Brassica napus]
Bju049073	0.00185391	-3.86851	down	Putative aquaporin NIP4-1 OS=Arabidopsis thaliana GN=NIP4-1 PE=3 SV=1	hypothetical protein ARALYDRAFT_330314 [Arabidopsis lyrata subsp. lyrata]
Bju025796	0.000441265	-3.53905	down	Putative fructokinase-5 OS=Arabidopsis thaliana GN=At4g10260 PE=2 SV=1	pfkB-like carbohydrate kinase family protein [Arabidopsis thaliana]
Bju005978	0.000551876	-4.03742	down	Probable isoaspartyl peptidase/L-asparaginase 2 OS=Arabidopsis thaliana GN=At3g16150 PE=2 SV=2	probable isoaspartyl peptidase/L-asparaginase 2 [Arabidopsis thaliana]
Bju003943	0	-5.53378	down	Probable glycosyltransferase At5g03795 OS=Arabidopsis thaliana GN=At5g03795 PE=3 SV=2	Exostosin family protein [Arabidopsis thaliana]
Bju063148	2.29e-05	2.2299	up	Putative protein TPRXL OS=Homo sapiens GN=TPRXL PE=5 SV=2	ARM repeat superfamily protein [Arabidopsis thaliana]
Bju081582	2.3e-07	-2.63488	down	Pentatricopeptide repeat-containing protein At4g37170 OS=Arabidopsis thaliana GN=PCMP-H5 PE=3 SV=1	hypothetical protein CARUB_v10004277mg [Capsella rubella]
Bju011148	4.68e-05	-2.62336	down	Outer membrane lipoprotein blc OS=Citrobacter freundii PE=3 SV=1	hypothetical protein ARALYDRAFT_918995 [Arabidopsis lyrata subsp. lyrata]
Bju078241	9.35e-06	-2.05941	down	1-aminocyclopropane-1-carboxylate oxidase OS=Dictyostelium mucoroides GN=aco PE=3 SV=1	iron ion binding / oxidoreductase/ oxidoreductase protein [Arabidopsis thaliana]
Bju014430	0	-6.46282	down	L-ascorbate oxidase homolog OS=Brassica napus GN=Bp10 PE=2 SV=1	hypothetical protein ARALYDRAFT_474617 [Arabidopsis lyrata subsp. lyrata]
Bju017086	0.000709394	-1.84934	down	4-coumarate--CoA ligase 4 OS=Arabidopsis thaliana GN=4CL4 PE=1 SV=1	hypothetical protein ARALYDRAFT_479643 [Arabidopsis lyrata subsp. lyrata]
Bju033004	0.00128708	-3.09679	down	Cytochrome P450 71B26 OS=Arabidopsis thaliana GN=CYP71B26 PE=2 SV=1	M3.4 protein [Brassica napus]
Bju085062	0	-5.90757	down	Calcium-dependent protein kinase 24 OS=Arabidopsis thaliana GN=CPK24 PE=2 SV=1	calcium-dependent protein kinase 24 [Arabidopsis lyrata subsp. lyrata]
Bju032790	5.87e-06	-4.56542	down	WEB family protein At1g12150 OS=Arabidopsis thaliana GN=At1g12150 PE=2 SV=1	hypothetical protein CARUB_v10010971mg [Capsella rubella]
Bju035356	1.11e-15	-5.18303	down	Probable carboxylesterase 9 OS=Arabidopsis thaliana GN=CXE9 PE=2 SV=1	hypothetical protein CARUB_v10025385mg [Capsella rubella]
Bju055427	4.44e-15	-5.10756	down	Probable boron transporter 7 OS=Arabidopsis thaliana GN=BOR7 PE=2 SV=3	HCO3- transporter family [Arabidopsis thaliana]
Bju064864	8.07e-05	-2.51862	down	Cinnamoyl-CoA reductase 2 OS=Arabidopsis thaliana GN=CCR2 PE=1 SV=1	cinnamoyl-CoA reductase 2-1 [Brassica napus]
Bju071473	2.02e-06	-4.67193	down	LOB domain-containing protein 36 OS=Arabidopsis thaliana GN=LBD36 PE=2 SV=1	LOB domain-containing protein 36 (ASYMMETRIC LEAVES 2-like protein 1) [Arabidopsis thaliana]
Bju014326	7.2e-06	-2.01174	down	ABC transporter I family member 20 OS=Arabidopsis thaliana GN=ABCI20 PE=2 SV=1	hypothetical protein CARUB_v10001437mg [Capsella rubella]
Bju002343	0	-5.59045	down	Cytochrome P450 86B1 OS=Arabidopsis thaliana GN=CYP86B1 PE=2 SV=1	cytochrome P450 [Brassica rapa subsp. pekinensis]
Bju046134	0	-5.96897	down	Purple acid phosphatase 6 OS=Arabidopsis thaliana GN=PAP6 PE=2 SV=1	purple acid phosphatase 6 [Arabidopsis thaliana]
Bju032850	0.00336398	-1.93511	down	NAC transcription factor 29 OS=Arabidopsis thaliana GN=NAC029 PE=2 SV=1	NAC5 [Brassica napus]
Bju041151	1.58e-10	-3.68481	down	Indole-3-acetic acid-amido synthetase GH3.5 OS=Arabidopsis thaliana GN=GH3.5 PE=1 SV=1	hypothetical protein CARUB_v10004357mg, partial [Capsella rubella]
Bju008944	0.000264522	-2.01351	down	Nucleolin 2 OS=Arabidopsis thaliana GN=NUCL2 PE=2 SV=1	hypothetical protein CARUB_v10014154mg [Capsella rubella]
Bju075178	0	-3.4791	down	Polygalacturonase inhibitor 2 OS=Arabidopsis thaliana GN=PGIP2 PE=2 SV=2	polygalacturonase inhibitor protein 15 [Brassica napus]
Bju080688	8.34e-10	-4.3768	down	Putative pectate lyase 11 OS=Arabidopsis thaliana GN=At3g27400 PE=3 SV=2	predicted protein [Arabidopsis lyrata subsp. lyrata]
Bju075530	9.98e-07	2.77673	up	Methylthioalkylmalate synthase 1, chloroplastic OS=Arabidopsis thaliana GN=MAM1 PE=1 SV=1	2-isopropylmalate synthase, A genome specific 1 [Brassica juncea]
Bju021579	5.48e-09	-5.18492	down	Putative clathrin assembly protein At1g14686 OS=Arabidopsis thaliana GN=At1g14686 PE=3 SV=1	putative clathrin assembly protein [Arabidopsis thaliana]
Bju073474	0.000128195	2.56425	up	Transcription factor MYB29 OS=Arabidopsis thaliana GN=MYB29 PE=1 SV=1	MYB domain protein 29-1 [Brassica rapa subsp. pekinensis]
Bju075725	0.000642131	2.2006	up	Uncharacterized protein LOC284861 OS=Homo sapiens PE=2 SV=1	hypothetical protein CARUB_v10025970mg [Capsella rubella]
Bju069178	9.63e-06	-1.93087	down	ABC transporter I family member 20 OS=Arabidopsis thaliana GN=ABCI20 PE=2 SV=1	hypothetical protein CARUB_v10001437mg [Capsella rubella]
Bju059943	0.00100747	-3.95543	down	Probable E3 ubiquitin-protein ligase ARI11 OS=Arabidopsis thaliana GN=ARI11 PE=2 SV=1	hypothetical protein ARALYDRAFT_320921 [Arabidopsis lyrata subsp. lyrata]
Bju042304	0.00669972	-3.16904	down	Terpenoid synthase 26 OS=Arabidopsis thaliana GN=TPS26 PE=2 SV=1	terpenoid synthase 26 [Arabidopsis thaliana]
Bju070158	2.57e-08	-2.32599	down	DNA-directed RNA polymerase II subunit RPB1 OS=Arabidopsis thaliana GN=RPB205 PE=1 SV=3	hypothetical protein CARUB_v10003976mg [Capsella rubella]
Bju003410	0	-4.96898	down	Cytochrome P450 86B1 OS=Arabidopsis thaliana GN=CYP86B1 PE=2 SV=1	cytochrome P450, family 86, subfamily C, polypeptide 2 [Arabidopsis thaliana]
Bju003541	2e-05	-3.88554	down	Probable glycosyltransferase At5g11130 OS=Arabidopsis thaliana GN=At5g11120/At5g11130 PE=3 SV=2	exostosin family protein [Arabidopsis thaliana]
Bju030626	0.0064285	2.19333	up	Peroxidase C3 OS=Armoracia rusticana GN=PRXC3 PE=3 SV=1	peroxidase precursor [Raphanus sativus var. niger]
Bju071350	0	-5.34367	down	Phosphoenolpyruvate carboxykinase [ATP] OS=Arabidopsis thaliana GN=PCKA PE=1 SV=1	hypothetical protein ARALYDRAFT_496802 [Arabidopsis lyrata subsp. lyrata]
Bju023868	4.47e-08	-4.43407	down	Uncharacterized protein At2g34160 OS=Arabidopsis thaliana GN=At2g34160 PE=1 SV=1	hypothetical protein CARUB_v10015288mg [Capsella rubella]
Bju025489	2e-05	-3.88554	down	Kinesin-like protein NACK1 OS=Nicotiana tabacum GN=NACK1 PE=1 SV=1	ATP binding microtubule motor family protein [Arabidopsis thaliana]
Bju046198	0.000441265	-3.53905	down	Putative pectinesterase/pectinesterase inhibitor 45 OS=Arabidopsis thaliana GN=PME45 PE=2 SV=1	pectinesterase family protein [Arabidopsis lyrata subsp. lyrata]
Bju050931	4.44e-16	-3.18014	down	Oligopeptide transporter 1 OS=Arabidopsis thaliana GN=OPT1 PE=2 SV=1	hypothetical protein CARUB_v10027572mg [Capsella rubella]
Bju016340	0	-6.36821	down	Probable pectinesterase/pectinesterase inhibitor 21 OS=Arabidopsis thaliana GN=PME21 PE=2 SV=2	pectinesterase family protein [Arabidopsis lyrata subsp. lyrata]
Bju055736	6.08e-05	-1.78504	down	Chalcone synthase 3 OS=Sinapis alba GN=CHS3 PE=2 SV=1	chalcone synthase 3
Bju068320	7.14e-07	-4.77111	down	Serine/threonine-protein kinase CTR1 OS=Arabidopsis thaliana GN=CTR1 PE=1 SV=1	hypothetical protein CARUB_v10019427mg [Capsella rubella]
Bju035244	4.47e-10	-4.77619	down	Pollen-specific protein SF3 OS=Helianthus annuus GN=SF3 PE=2 SV=1	protein PLIM2A [Arabidopsis thaliana]
Bju000490	0.00124092	-1.62806	down	Mediator of RNA polymerase II transcription subunit 15a OS=Arabidopsis thaliana GN=MED15A PE=1 SV=1	hypothetical protein ARALYDRAFT_471776 [Arabidopsis lyrata subsp. lyrata]
Bju073563	0.00158708	-1.74489	down	Probable calcium-binding protein CML50 OS=Arabidopsis thaliana GN=CML50 PE=2 SV=1	putative calcium-binding protein CML50 [Arabidopsis thaliana]
Bju018280	0.0012913	-3.40221	down	Pre-rRNA-processing protein TSR2 homolog OS=Homo sapiens GN=TSR2 PE=1 SV=1	hypothetical protein ARALYDRAFT_479770 [Arabidopsis lyrata subsp. lyrata]
Bju008667	0	-6.27392	down	Putative proline-rich receptor-like protein kinase PERK6 OS=Arabidopsis thaliana GN=PERK6 PE=2 SV=2	putative proline-rich receptor-like protein kinase PERK6 [Arabidopsis thaliana]
Bju044253	3.76e-05	-2.97585	down	--	hypothetical protein CARUB_v10010450mg [Capsella rubella]
Bju023210	4.28e-07	-4.81826	down	--	ring-H2 finger B1A [Arabidopsis lyrata subsp. lyrata]
Bju019022	0	-6.0191	down	Classical arabinogalactan protein 11 OS=Arabidopsis thaliana GN=AGP11 PE=2 SV=2	putative arabinogalactan protein [Brassica rapa subsp. chinensis]
Bju000062	2.74e-05	-1.87358	down	Alcohol dehydrogenase class-P OS=Arabidopsis thaliana GN=ADH1 PE=1 SV=2	alcohol dehydrogenase 1 [Brassica rapa]
Bju009966	6.66e-16	-5.21215	down	Lysine histidine transporter-like 7 OS=Arabidopsis thaliana GN=At4g35180 PE=2 SV=2	LYS/HIS transporter 7 [Arabidopsis thaliana]
Bju017808	0.00146455	1.6901	up	Histone H2B.10 OS=Arabidopsis thaliana GN=At5g22880 PE=1 SV=3	hypothetical protein CARUB_v10002441mg [Capsella rubella]
Bju070165	0	-5.34825	down	Zinc finger protein ZAT3 OS=Arabidopsis thaliana GN=ZAT3 PE=2 SV=1	hypothetical protein ARALYDRAFT_328182 [Arabidopsis lyrata subsp. lyrata]
Bju002405	0.00222566	-3.3286	down	Probable dolichyl-diphosphooligosaccharide--protein glycosyltransferase subunit 3B OS=Arabidopsis thaliana GN=OST3B PE=2 SV=1	OST3/OST6 family protein [Arabidopsis lyrata subsp. lyrata]
Bju049777	1.09e-07	-4.3621	down	Probable CCR4-associated factor 1 homolog 1 OS=Arabidopsis thaliana GN=CAF1-1 PE=2 SV=1	hypothetical protein ARALYDRAFT_887848 [Arabidopsis lyrata subsp. lyrata]
Bju037535	0.00560404	2.14478	up	Cytochrome P450 86B1 OS=Arabidopsis thaliana GN=CYP86B1 PE=2 SV=1	hypothetical protein CARUB_v10004625mg [Capsella rubella]
Bju036325	0.00526857	-1.47528	down	Naringenin,2-oxoglutarate 3-dioxygenase OS=Arabidopsis thaliana GN=F3H PE=1 SV=1	flavanone 3-hydroxylase 1 [Brassica napus]
Bju082968	0	-6.71199	down	--	hypothetical protein CARUB_v10012233mg [Capsella rubella]
Bju015860	0	-6.13323	down	Non-specific lipid-transfer protein 12 OS=Arabidopsis thaliana GN=LTP12 PE=3 SV=1	hypothetical protein ARALYDRAFT_485511 [Arabidopsis lyrata subsp. lyrata]
Bju063198	3.17e-07	-3.38094	down	--	hypothetical protein CARUB_v10024215mg [Capsella rubella]
Bju006923	1.11e-16	-6.30395	down	Glycerophosphodiester phosphodiesterase gde1 OS=Schizosaccharomyces pombe (strain 972 / ATCC 24843) GN=gde1 PE=1 SV=1	glycerophosphodiester phosphodiesterase [Arabidopsis lyrata subsp. lyrata]
Bju023072	0.000162617	1.80574	up	Phosphomethylpyrimidine synthase, chloroplastic OS=Arabidopsis thaliana GN=THIC PE=1 SV=1	thiamine biosynthesis family protein [Arabidopsis lyrata subsp. lyrata]
Bju066477	0	-5.87308	down	L-ascorbate oxidase homolog OS=Brassica napus GN=Bp10 PE=2 SV=1	protein SKU5 similar 9 [Arabidopsis thaliana]
Bju071324	0.0018405	-2.84264	down	Type I inositol 1,4,5-trisphosphate 5-phosphatase CVP2 OS=Arabidopsis thaliana GN=CVP2 PE=1 SV=2	hypothetical protein ARALYDRAFT_332725 [Arabidopsis lyrata subsp. lyrata]
Bju064826	0	-6.51179	down	Plasma membrane ATPase OS=Oryza sativa subsp. japonica GN=Os04g0656100 PE=2 SV=1	PREDICTED: plasma membrane ATPase-like isoform 2 [Brachypodium distachyon]
Bju028481	0.0094971	-2.8225	down	Mitochondrial fission 1 protein B OS=Arabidopsis thaliana GN=FIS1B PE=1 SV=1	binding protein [Arabidopsis lyrata subsp. lyrata]
Bju078417	0	-5.64472	down	ARF guanine-nucleotide exchange factor GNL2 OS=Arabidopsis thaliana GN=GNL2 PE=2 SV=1	sec7 domain-containing protein [Arabidopsis lyrata subsp. lyrata]
Bju076381	4.73e-12	-5.07522	down	Myosin heavy chain kinase B OS=Dictyostelium discoideum GN=mhkB PE=2 SV=1	WD40 domain-containing protein [Arabidopsis thaliana]
Bju005251	0.00805419	1.99474	up	Ferric reduction oxidase 8, mitochondrial OS=Arabidopsis thaliana GN=FRO8 PE=2 SV=1	ATFRO8/FRO8 [Arabidopsis lyrata subsp. lyrata]
Bju032489	0.000261854	-2.78373	down	Transcription factor MYB86 OS=Arabidopsis thaliana GN=MYB86 PE=2 SV=1	myb-like HTH transcriptional regulator family protein [Arabidopsis thaliana]
Bju007552	2.05e-11	-4.98227	down	--	octicosapeptide/Phox/Bem1p domain-containing protein [Arabidopsis lyrata subsp. lyrata]
Bju071269	0	-5.35262	down	Probable fatty acyl-CoA reductase 4 OS=Arabidopsis thaliana GN=FAR4 PE=2 SV=1	oxidoreductase, acting on the CH-CH group of donors [Arabidopsis lyrata subsp. lyrata]
Bju083439	0	-6.04114	down	Anther-specific proline-rich protein APG (Fragment) OS=Brassica napus GN=APG PE=2 SV=1	RecName: Full=Anther-specific proline-rich protein APG; AltName: Full=Protein CEX
Bju064148	1.56e-07	-4.90817	down	Clathrin coat assembly protein AP180 OS=Arabidopsis thaliana GN=AP180 PE=1 SV=1	hypothetical protein CARUB_v10008537mg [Capsella rubella]
Bju050487	0.00398333	1.53533	up	Chlorophyll a-b binding protein 3, chloroplastic OS=Arabidopsis thaliana GN=LHCB1.2 PE=1 SV=2	chloroplast chlorophyll a/b binding protein [Brassica napus]
Bju011389	1.54e-07	2.34643	up	Non-specific lipid-transfer protein B OS=Brassica oleracea var. italica GN=WAX9B PE=3 SV=1	lipid transfer protein [Brassica rapa subsp. pekinensis]
Bju003409	5.37e-05	-4.32544	down	Anther-specific protein BCP1 OS=Arabidopsis thaliana GN=BCP1 PE=2 SV=1	hypothetical protein CARUB_v10018874mg [Capsella rubella]
Bju080781	9.03e-07	-2.58801	down	Monogalactosyldiacylglycerol synthase 3, chloroplastic OS=Arabidopsis thaliana GN=MGD3 PE=1 SV=2	hypothetical protein ARALYDRAFT_899522 [Arabidopsis lyrata subsp. lyrata]
Bju050202	0	-4.74935	down	--	hypothetical protein CARUB_v10011450mg [Capsella rubella]
Bju037878	0.00023631	-2.69198	down	Nudix hydrolase 4 OS=Arabidopsis thaliana GN=NUDT4 PE=1 SV=1	hypothetical protein ARALYDRAFT_312784 [Arabidopsis lyrata subsp. lyrata]
Bju032518	0	-5.19237	down	UPF0496 protein At1g20180 OS=Arabidopsis thaliana GN=At1g20180 PE=2 SV=2	hypothetical protein CARUB_v10009395mg [Capsella rubella]
Bju021469	4.28e-07	-4.81826	down	Inorganic pyrophosphatase 2 OS=Arabidopsis thaliana GN=At1g17710 PE=2 SV=1	phosphoric monoester hydrolase [Arabidopsis lyrata subsp. lyrata]
Bju049014	0.00956236	1.83379	up	mRNA turnover protein 4 homolog OS=Bos taurus GN=MRTO4 PE=2 SV=1	ribosomal protein L10 family protein [Arabidopsis thaliana]
Bju078582	2.05e-11	-4.98227	down	Putative cyclic nucleotide-gated ion channel 18 OS=Arabidopsis thaliana GN=CNGC18 PE=3 SV=1	hypothetical protein CARUB_v10000335mg [Capsella rubella]
Bju058615	7.09e-13	-3.7062	down	HORMA domain-containing protein 1 OS=Xenopus laevis GN=hormad1 PE=2 SV=1	aysnaptic 1 [Brassica oleracea var. alboglabra]
Bju009007	0	-6.29707	down	L-ascorbate oxidase homolog OS=Brassica napus GN=Bp10 PE=2 SV=1	RecName: Full=L-ascorbate oxidase homolog; Flags: Precursor
Bju052102	0	-6.38846	down	--	hypothetical protein [Brassica rapa subsp. oleifera]
Bju028717	0	-6.80302	down	Exopolygalacturonase clone GBGA483 OS=Arabidopsis thaliana GN=At3g07850 PE=2 SV=2	polygalacturonase [Arabidopsis lyrata subsp. lyrata]
Bju074677	0.000335298	1.80514	up	Peroxidase 34 OS=Arabidopsis thaliana GN=PER34 PE=1 SV=1	peroxidase 34 [Arabidopsis thaliana]
Bju007245	2.64e-06	-3.5185	down	--	hypothetical protein CARUB_v100096330mg, partial [Capsella rubella]
Bju060175	4e-15	-4.85256	down	Receptor-like protein kinase ANXUR2 OS=Arabidopsis thaliana GN=ANX2 PE=2 SV=1	kinase family protein [Arabidopsis lyrata subsp. lyrata]
Bju020954	9.99e-16	-4.9222	down	Late embryogenesis abundant protein 1 OS=Cicer arietinum PE=1 SV=1	hypothetical protein CARUB_v10015313mg [Capsella rubella]
Bju000475	1.58e-10	-5.44734	down	Auxin-induced protein X15 OS=Glycine max PE=2 SV=1	auxin-responsive family protein [Brassica napus]
Bju018122	1.44e-15	-5.16825	down	--	hypothetical protein ARALYDRAFT_477736 [Arabidopsis lyrata subsp. lyrata]
Bju073828	7.38e-13	-4.37359	down	--	hypothetical protein ARALYDRAFT_485631 [Arabidopsis lyrata subsp. lyrata]
Bju079004	0.00225217	1.62725	up	Soluble inorganic pyrophosphatase 1, chloroplastic OS=Arabidopsis thaliana GN=PPA1 PE=1 SV=1	soluble inorganic pyrophosphatase 1 [Arabidopsis thaliana]
Bju059300	0	-5.07678	down	Protein RALF-like 4 OS=Arabidopsis thaliana GN=RALFL4 PE=3 SV=1	protein ralf-like 4 [Arabidopsis thaliana]
Bju051190	9.32e-11	-4.88291	down	Rhomboid protease GluP OS=Bacillus subtilis (strain 168) GN=gluP PE=1 SV=2	RHOMBOID-like protein 5 [Arabidopsis thaliana]
Bju083764	0	-5.55514	down	Probable ADP-ribosylation factor GTPase-activating protein AGD13 OS=Arabidopsis thaliana GN=AGD13 PE=2 SV=1	calcium-dependent lipid-binding domain-containing protein [Arabidopsis thaliana]
Bju045892	7.94e-09	-4.56805	down	Adenylate isopentenyltransferase 1, chloroplastic OS=Arabidopsis thaliana GN=IPT1 PE=1 SV=2	isopentenyltransferase [Brassica rapa subsp. pekinensis]
Bju030241	2.69e-07	-4.28636	down	Putative ER lumen protein retaining receptor C28H8.4 OS=Caenorhabditis elegans GN=C28H8.4 PE=3 SV=1	hypothetical protein CARUB_v10010001mg [Capsella rubella]
Bju042420	2.82e-07	-2.79191	down	Probable serine/threonine-protein kinase DDB_G0272254 OS=Dictyostelium discoideum GN=DDB_G0272254 PE=3 SV=1	hypothetical protein ARALYDRAFT_319179 [Arabidopsis lyrata subsp. lyrata]
Bju056321	0.00108102	1.68747	up	Probable aquaporin PIP2-5 OS=Arabidopsis thaliana GN=PIP2-5 PE=1 SV=1	putative aquaporin PIP2-5 [Arabidopsis thaliana]
Bju067789	2.24e-14	-3.94568	down	Asparagine synthetase [glutamine-hydrolyzing] OS=Brassica oleracea PE=2 SV=2	asparagine synthetase [Raphanus sativus]
Bju065944	0	-6.05649	down	Lysine histidine transporter-like 5 OS=Arabidopsis thaliana GN=At1g71680 PE=2 SV=2	transmembrane amino acid transporter family protein [Arabidopsis thaliana]
Bju075859	0.00185361	-1.57058	down	UDP-arabinopyranose mutase 1 OS=Arabidopsis thaliana GN=RGP1 PE=1 SV=1	reversibly glycosylated polypeptide 1 [Arabidopsis thaliana]
Bju037207	1.64e-05	2.50771	up	Probable flavonol synthase 6 OS=Arabidopsis thaliana GN=FLS6 PE=3 SV=1	hypothetical protein CARUB_v10026716mg [Capsella rubella]
Bju047681	0.000304714	-4.11499	down	Equilibrative nucleotide transporter 7 OS=Arabidopsis thaliana GN=ENT7 PE=1 SV=1	hypothetical protein ARALYDRAFT_475164 [Arabidopsis lyrata subsp. lyrata]
Bju029677	2.44e-15	-5.13822	down	--	hypothetical protein CARUB_v10018984mg [Capsella rubella]
Bju041023	3.47e-09	-5.22046	down	Actin-depolymerizing factor (Fragment) OS=Brassica napus PE=2 SV=1	RecName: Full=Actin-depolymerizing factor; Short=ADF
Bju051020	3.06e-07	-2.66348	down	GDSL esterase/lipase At5g55050 OS=Arabidopsis thaliana GN=At5g55050 PE=2 SV=1	GDSL esterase/lipase [Arabidopsis thaliana]
Bju052997	2e-05	-3.88554	down	Protein kinase PVPK-1 OS=Phaseolus vulgaris PE=2 SV=1	hypothetical protein ARALYDRAFT_478629 [Arabidopsis lyrata subsp. lyrata]
Bju015440	1.71e-07	-4.32473	down	Vacuolar iron transporter homolog 1 OS=Arabidopsis thaliana GN=At1g21140 PE=2 SV=1	vacuolar iron transporter homolog 1 [Arabidopsis thaliana]
Bju058188	1.1e-12	-4.7976	down	Pollen-specific leucine-rich repeat extensin-like protein 2 OS=Arabidopsis thaliana GN=PEX2 PE=1 SV=1	late embryogenesis abundant hydroxyproline-rich glycoprotein [Arabidopsis thaliana]
Bju060498	3.44e-06	-4.61965	down	Annexin D5 OS=Arabidopsis thaliana GN=ANN5 PE=2 SV=2	hypothetical protein CARUB_v10022100mg [Capsella rubella]
Bju011283	0	-4.78057	down	Bidirectional sugar transporter SWEET3 OS=Arabidopsis thaliana GN=SWEET3 PE=2 SV=1	nodulin MtN3 family protein [Arabidopsis lyrata subsp. lyrata]
Bju023036	9.41e-08	-4.0296	down	Probable serine/threonine-protein kinase At1g09600 OS=Arabidopsis thaliana GN=At1g09600 PE=2 SV=1	protein kinase family protein [Arabidopsis thaliana]
Bju081445	1.41e-11	-5.00607	down	Putative cysteine-rich repeat secretory protein 35 OS=Arabidopsis thaliana GN=CRRSP35 PE=3 SV=1	hypothetical protein CARUB_v10015352mg [Capsella rubella]
Bju039475	8.54e-06	-2.22361	down	--	uncharacterized protein [Arabidopsis thaliana]
Bju049850	0.000415467	-1.68544	down	L-allo-threonine aldolase OS=Aeromonas jandaei GN=ltaA PE=1 SV=1	hypothetical protein ARALYDRAFT_470930 [Arabidopsis lyrata subsp. lyrata]
Bju066237	0	-5.26786	down	--	uncharacterized protein [Arabidopsis thaliana]
Bju083009	0.000376053	-2.37307	down	Putative E3 ubiquitin-protein ligase RING1b OS=Arabidopsis thaliana GN=RING1B PE=1 SV=1	protein binding protein [Arabidopsis lyrata subsp. lyrata]
Bju016689	0	-5.73298	down	Auxin-repressed 12.5 kDa protein OS=Fragaria ananassa PE=2 SV=1	dormancy/auxin associated family protein [Arabidopsis lyrata subsp. lyrata]
Bju023876	0	-5.74667	down	Sugar transport protein 6 OS=Arabidopsis thaliana GN=STP6 PE=1 SV=1	hypothetical protein ARALYDRAFT_317457 [Arabidopsis lyrata subsp. lyrata]
Bju079512	0	-5.78989	down	Bifunctional monodehydroascorbate reductase and carbonic anhydrase nectarin-3 OS=Nicotiana langsdorffii x Nicotiana sanderae GN=NEC3 PE=1 SV=1	carbonate dehydratase-like protein [Brassica rapa subsp. pekinensis]
Bju045100	2.58e-07	-4.86392	down	--	putative protein [Arabidopsis thaliana]
Bju010658	4.26e-07	-4.24694	down	--	sporocyteless [Brassica juncea]
Bju038874	0	-5.0124	down	Probable pectate lyase 6 OS=Arabidopsis thaliana GN=At2g02720 PE=2 SV=1	pectate lyase family protein [Arabidopsis lyrata subsp. lyrata]
Bju050837	0	-5.06451	down	--	response to low sulfur 2 [Arabidopsis thaliana]
Bju046555	4.04e-13	-5.22474	down	Transmembrane emp24 domain-containing protein p24delta3 OS=Arabidopsis thaliana GN=At1g09580 PE=1 SV=1	emp24/gp25L/p24 family protein [Arabidopsis lyrata subsp. lyrata]
Bju056718	0.00185391	-3.86851	down	Putative caffeoyl-CoA O-methyltransferase At1g67980 OS=Arabidopsis thaliana GN=At1g67980 PE=2 SV=1	hypothetical protein ARALYDRAFT_475925 [Arabidopsis lyrata subsp. lyrata]
Bju068917	0	-6.68079	down	Phospholipase A1-IIbeta OS=Arabidopsis thaliana GN=At2g31100 PE=1 SV=2	RecName: Full=Phospholipase A1-IIbeta
Bju019657	8.79e-05	-2.15337	down	Sugar transport protein 7 OS=Arabidopsis thaliana GN=STP7 PE=2 SV=1	hypothetical protein ARALYDRAFT_327595 [Arabidopsis lyrata subsp. lyrata]
Bju056319	0	-6.21141	down	--	hypothetical protein ARALYDRAFT_485890 [Arabidopsis lyrata subsp. lyrata]
Bju075295	0.00508643	-1.5893	down	ATP-dependent Clp protease ATP-binding subunit ClpX OS=Ruegeria sp. (strain TM1040) GN=clpX PE=3 SV=1	hypothetical protein CARUB_v10011824mg [Capsella rubella]
Bju062545	0.00569201	-2.18599	down	Ras-related protein RABA1g OS=Arabidopsis thaliana GN=RABA1G PE=2 SV=1	RAB GTPase-like protein A1G [Arabidopsis thaliana]
Bju001546	0	-3.95426	down	Aldehyde dehydrogenase family 2 member B7, mitochondrial OS=Arabidopsis thaliana GN=ALDH2B7 PE=2 SV=2	hypothetical protein ARALYDRAFT_472641 [Arabidopsis lyrata subsp. lyrata]
Bju017134	0	-5.94	down	Pollen-specific leucine-rich repeat extensin-like protein 1 OS=Arabidopsis thaliana GN=PEX1 PE=2 SV=1	pollen-specific leucine-rich repeat extensin-like protein 1 [Arabidopsis thaliana]
Bju084894	6.86e-08	-3.20485	down	Heavy metal-associated isoprenylated plant protein 26 OS=Arabidopsis thaliana GN=HIPP26 PE=1 SV=1	heavy metal transport/detoxification domain-containing protein [Arabidopsis thaliana]
Bju035421	2.19e-06	-2.22997	down	ABC transporter G family member 1 OS=Arabidopsis thaliana GN=ABCG1 PE=2 SV=1	abc transporter family protein [Arabidopsis lyrata subsp. lyrata]
Bju014101	0.000148164	-2.16652	down	U-box domain-containing protein 6 OS=Arabidopsis thaliana GN=PUB6 PE=2 SV=2	U-box domain-containing protein 6 [Arabidopsis thaliana]
Bju044614	6.66e-16	-4.46367	down	Protein EARLY FLOWERING 3 OS=Arabidopsis thaliana GN=ELF3 PE=1 SV=1	hypothetical protein CARUB_v10013409mg [Capsella rubella]
Bju016154	3.53e-14	-4.54153	down	--	hypothetical protein ARALYDRAFT_485890 [Arabidopsis lyrata subsp. lyrata]
Bju051652	5.79e-13	-4.83552	down	Asparagine synthetase [glutamine-hydrolyzing] OS=Brassica oleracea PE=2 SV=2	asparagine synthetase [Raphanus sativus]
Bju030331	1.71e-07	-4.32473	down	GDP-mannose transporter GONST5 OS=Arabidopsis thaliana GN=GONST5 PE=2 SV=1	hypothetical protein ARALYDRAFT_313079 [Arabidopsis lyrata subsp. lyrata]
Bju038110	0.00286397	-2.5133	down	Nitrate transporter 1.5 OS=Arabidopsis thaliana GN=NRT1.5 PE=1 SV=2	Contains similarity to a peptide transport protein homolog F17L22.140 gi|7488004 from Arabidopsis thaliana BAC F17L22 gb|AL035527. It contains a POT family domain PF|00854. ESTs gb|BE038248, gb|T22680, gb|T04498, gb|R89961, gb|R30626, gb|R30389, gb|AA713063 and gb|AA585801 come from this gene [Arabidopsis thaliana]
Bju074706	0	-5.91226	down	--	uncharacterized protein [Arabidopsis thaliana]
Bju068754	0	-6.20954	down	LOB domain-containing protein 20 OS=Arabidopsis thaliana GN=LBD20 PE=2 SV=1	LOB domain-containing protein 20 [Arabidopsis thaliana]
Bju063605	9.41e-08	-4.0296	down	Uncharacterized protein At4g04980 OS=Arabidopsis thaliana GN=At4g04980 PE=2 SV=1	hypothetical protein CARUB_v10000203mg [Capsella rubella]
Bju024678	4.52e-06	-3.70031	down	Protein RALF-like 26 OS=Arabidopsis thaliana GN=RALFL26 PE=2 SV=1	hypothetical protein CARUB_v10016305mg [Capsella rubella]
Bju027810	8.33e-06	-2.42408	down	Soluble inorganic pyrophosphatase OS=Solanum tuberosum GN=PPA PE=2 SV=1	hypothetical protein CARUB_v10001934mg [Capsella rubella]
Bju057004	1.8e-09	-4.07803	down	CBL-interacting serine/threonine-protein kinase 12 OS=Arabidopsis thaliana GN=CIPK12 PE=1 SV=1	hypothetical protein CARUB_v10007488mg, partial [Capsella rubella]
Bju047267	0	-5.37053	down	--	nodulin-related protein 1 [Arabidopsis thaliana]
Bju038481	1.12e-12	-3.80729	down	Phosphoinositide phosphatase SAC6 OS=Arabidopsis thaliana GN=SAC6 PE=2 SV=1	phosphoinositide phosphatase family protein [Arabidopsis lyrata subsp. lyrata]
Bju055247	0.00469885	1.79072	up	GATA transcription factor 17 OS=Arabidopsis thaliana GN=GATA17 PE=2 SV=1	hypothetical protein CARUB_v10014665mg [Capsella rubella]
Bju026105	0	-4.41477	down	Pathogenesis-related protein PR-1 OS=Medicago truncatula GN=PR-1 PE=2 SV=1	hypothetical protein ARALYDRAFT_492242 [Arabidopsis lyrata subsp. lyrata]
Bju001941	1.59e-07	-3.75061	down	Indole-3-acetic acid-amido synthetase GH3.17 OS=Arabidopsis thaliana GN=GH3.17 PE=1 SV=1	hypothetical protein CARUB_v10011293mg [Capsella rubella]
Bju044837	0	-5.27304	down	Serine/threonine-protein kinase At3g07070 OS=Arabidopsis thaliana GN=At3g07070 PE=2 SV=1	kinase family protein [Arabidopsis lyrata subsp. lyrata]
Bju009506	0	-5.66132	down	Peroxidase 49 OS=Arabidopsis thaliana GN=PER49 PE=2 SV=2	PREDICTED: uncharacterized protein LOC100796901 [Glycine max]
Bju079008	4.04e-13	-5.22474	down	Sericin-1 (Fragment) OS=Galleria mellonella GN=SER1 PE=2 SV=1	hypothetical protein CARUB_v10002569mg [Capsella rubella]
Bju085419	0.00460234	1.51149	up	Probable histone H2A.7 OS=Arabidopsis thaliana GN=At5g59870 PE=1 SV=1	hypothetical protein ARALYDRAFT_358205 [Arabidopsis lyrata subsp. lyrata]
Bju010838	5.7e-13	-5.20431	down	LOB domain-containing protein 27 OS=Arabidopsis thaliana GN=LBD27 PE=2 SV=1	hypothetical protein ARALYDRAFT_347883 [Arabidopsis lyrata subsp. lyrata]
Bju036448	9.41e-08	-4.0296	down	Reticulon-like protein B7 OS=Arabidopsis thaliana GN=RTNLB7 PE=3 SV=2	reticulon-like protein B7 [Arabidopsis thaliana]
Bju063699	0.00265363	1.85253	up	--	Stigma-specific Stig1 family protein [Arabidopsis thaliana]
Bju068418	1.4e-09	-5.289	down	General negative regulator of transcription subunit 4 OS=Saccharomyces cerevisiae (strain ATCC 204508 / S288c) GN=MOT2 PE=1 SV=1	hypothetical protein ARALYDRAFT_476623 [Arabidopsis lyrata subsp. lyrata]
Bju018534	0	-5.83114	down	Pectinesterase 5 OS=Arabidopsis thaliana GN=PME5 PE=2 SV=2	hypothetical protein CARUB_v10025101mg [Capsella rubella]
Bju018880	1.56e-07	-4.90817	down	Protein LURP-one-related 14 OS=Arabidopsis thaliana GN=At3g56180 PE=2 SV=2	putative protein [Arabidopsis thaliana]
Bju026288	1.3e-06	2.38928	up	Xyloglucan endotransglucosylase/hydrolase protein 24 OS=Arabidopsis thaliana GN=XTH24 PE=1 SV=2	unnamed protein product [Thellungiella halophila]
Bju039896	2.92e-08	-3.44247	down	Sodium-coupled neutral amino acid transporter 5 OS=Mus musculus GN=Slc38a5 PE=2 SV=1	amino acid transporter ANT1-like protein [Arabidopsis thaliana]
Bju001753	1.74e-06	-4.12178	down	Phosphatidylinositol 3,4,5-trisphosphate 3-phosphatase and dual-specificity protein phosphatase PTEN OS=Dictyostelium discoideum GN=pteN PE=2 SV=1	hypothetical protein ARALYDRAFT_330553 [Arabidopsis lyrata subsp. lyrata]
Bju041311	0.00312457	3.95374	up	Probable WRKY transcription factor 54 OS=Arabidopsis thaliana GN=WRKY54 PE=2 SV=2	unnamed protein product [Thellungiella halophila]
Bju063533	1.14e-08	-2.37154	down	Clathrin interactor EPSIN 2 OS=Arabidopsis thaliana GN=EPSIN2 PE=1 SV=1	putative clathrin interactor EPSIN 2 [Arabidopsis thaliana]
Bju007659	1.58e-10	-5.44734	down	Oligopeptide transporter 9 OS=Arabidopsis thaliana GN=OPT9 PE=2 SV=1	ATOPT9 [Arabidopsis lyrata subsp. lyrata]
Bju046039	5.79e-10	-5.35444	down	Intracellular protein transport protein USO1 OS=Saccharomyces cerevisiae (strain ATCC 204508 / S288c) GN=USO1 PE=1 SV=2	hypothetical protein CARUB_v10022360mg [Capsella rubella]
Bju048613	0	-5.79433	down	Cytochrome P450 98A8 OS=Arabidopsis thaliana GN=CYP98A8 PE=1 SV=1	CYP98A8 [Arabidopsis lyrata subsp. lyrata]
Bju047434	0.00532804	-1.93851	down	WPP domain-interacting protein 2 OS=Arabidopsis thaliana GN=WIP2 PE=1 SV=1	hypothetical protein AT5G56210 [Arabidopsis thaliana]
Bju070395	4.49e-11	-5.53462	down	Exocyst complex protein EXO70 OS=Kluyveromyces lactis (strain ATCC 8585 / CBS 2359 / DSM 70799 / NBRC 1267 / NRRL Y-1140 / WM37) GN=EXO70 PE=3 SV=1	ATEXO70C1 [Arabidopsis lyrata subsp. lyrata]
Bju008090	3.33e-16	-4.98863	down	Protein WUSCHEL OS=Arabidopsis thaliana GN=WUS PE=1 SV=2	hypothetical protein ARALYDRAFT_900150 [Arabidopsis lyrata subsp. lyrata]
Bju022093	0.000859754	-2.65485	down	Mevalonate kinase OS=Arabidopsis thaliana GN=At5g27450 PE=2 SV=1	hypothetical protein CARUB_v10001182mg [Capsella rubella]
Bju042973	2e-05	-2.09602	down	Very-long-chain enoyl-CoA reductase OS=Dictyostelium discoideum GN=gpsn2 PE=3 SV=1	3-oxo-5-alpha-steroid 4-dehydrogenase family protein [Arabidopsis thaliana]
Bju022604	1.36e-07	5.13189	up	Aspartate aminotransferase, chloroplastic OS=Arabidopsis thaliana GN=ASP5 PE=2 SV=2	aspartate aminotransferase [Arabidopsis thaliana]
Bju015879	9.17e-05	-3.72267	down	Cold-regulated 413 plasma membrane protein 2 OS=Arabidopsis thaliana GN=COR413PM2 PE=2 SV=1	cold-regulated 413-plasma membrane 2 [Arabidopsis thaliana]
Bju009810	1.56e-07	-4.90817	down	Exopolygalacturonase clone GBGE184 OS=Arabidopsis thaliana GN=PGA3 PE=2 SV=1	hypothetical protein ARALYDRAFT_887420 [Arabidopsis lyrata subsp. lyrata]
Bju008306	0	-6.5084	down	Putative cysteine-rich repeat secretory protein 17 OS=Arabidopsis thaliana GN=CRRSP17 PE=3 SV=1	putative cysteine-rich repeat secretory protein 17 [Arabidopsis thaliana]
Bju016771	2.58e-07	-2.47661	down	Probable sphingolipid transporter spinster homolog 1 OS=Arabidopsis thaliana GN=At5g65687 PE=1 SV=1	major facilitator protein [Arabidopsis thaliana]
Bju075562	1.03e-11	-3.12675	down	Uncharacterized aarF domain-containing protein kinase 1 OS=Homo sapiens GN=ADCK1 PE=2 SV=2	hypothetical protein CARUB_v10003319mg [Capsella rubella]
Bju071726	4.04e-13	-5.22474	down	Probable ADP-ribosylation factor GTPase-activating protein AGD13 OS=Arabidopsis thaliana GN=AGD13 PE=2 SV=1	ARF-GAP domain 13 [Arabidopsis lyrata subsp. lyrata]
Bju046909	2.91e-10	-3.48878	down	UDP-glycosyltransferase 71B7 OS=Arabidopsis thaliana GN=UGT71B7 PE=2 SV=2	UDP-glycosyltransferase 71B7 [Arabidopsis thaliana]
Bju079435	4.33e-15	4.74613	up	Probable apyrase 5 OS=Arabidopsis thaliana GN=APY5 PE=2 SV=1	nucleoside phosphatase family protein [Arabidopsis lyrata subsp. lyrata]
Bju067080	7.34e-05	-1.92732	down	Probable methyltransferase PMT21 OS=Arabidopsis thaliana GN=ERD3 PE=2 SV=1	early-responsive to dehydration 3 [Arabidopsis lyrata subsp. lyrata]
Bju085025	2.51e-06	2.2935	up	D-3-phosphoglycerate dehydrogenase, chloroplastic OS=Arabidopsis thaliana GN=At1g17745 PE=1 SV=2	hypothetical protein CARUB_v10008585mg [Capsella rubella]
Bju054388	0	-6.36483	down	Putative cysteine-rich repeat secretory protein 17 OS=Arabidopsis thaliana GN=CRRSP17 PE=3 SV=1	putative cysteine-rich repeat secretory protein 17 [Arabidopsis thaliana]
Bju080605	0	-5.04698	down	BTB/POZ domain-containing protein At5g03250 OS=Arabidopsis thaliana GN=At5g03250 PE=2 SV=1	phototropic-responsive NPH3 family protein [Arabidopsis thaliana]
Bju064012	0.000730819	1.67043	up	Protein ASPARTIC PROTEASE IN GUARD CELL 1 OS=Arabidopsis thaliana GN=ASPG1 PE=1 SV=1	unnamed protein product [Thellungiella halophila]
Bju003707	2.62e-05	-2.81456	down	Putative F-box/LRR-repeat protein 23 OS=Arabidopsis thaliana GN=FBL23 PE=4 SV=1	F-box family protein [Arabidopsis lyrata subsp. lyrata]
Bju001464	0	-5.11635	down	14-3-3-like protein GF14 iota OS=Arabidopsis thaliana GN=GRF12 PE=2 SV=1	hypothetical protein CARUB_v10011021mg [Capsella rubella]
Bju014150	0.00186073	-1.64729	down	Protein ASPARTIC PROTEASE IN GUARD CELL 1 OS=Arabidopsis thaliana GN=ASPG1 PE=1 SV=1	aspartyl protease family protein [Arabidopsis lyrata subsp. lyrata]
Bju025763	6.88e-14	5.47924	up	Non-specific lipid-transfer protein 3 OS=Arabidopsis thaliana GN=LTP3 PE=3 SV=1	nonspecific lipid-transfer protein precursor [Brassica napus]
Bju011954	0.00821299	-1.46536	down	Annexin D2 OS=Arabidopsis thaliana GN=ANN2 PE=2 SV=1	annexin E1 [Brassica oleracea var. capitata]
Bju004398	2.89e-08	-4.46875	down	Hyccin OS=Danio rerio GN=fam126a PE=2 SV=1	hypothetical protein ARALYDRAFT_489014 [Arabidopsis lyrata subsp. lyrata]
Bju059476	0.00256252	-1.75806	down	--	hypothetical protein CARUB_v10010771mg [Capsella rubella]
Bju073074	0	-4.86069	down	Uncharacterized protein At1g28695 OS=Arabidopsis thaliana GN=At1g28695 PE=2 SV=1	nucleotide-diphospho-sugar transferase family protein [Arabidopsis thaliana]
Bju039145	0	-6.83515	down	--	uncharacterized protein [Arabidopsis thaliana]
Bju048018	0	-7.1248	down	Cell wall protein DAN4 OS=Saccharomyces cerevisiae (strain ATCC 204508 / S288c) GN=DAN4 PE=2 SV=1	uncharacterized protein [Arabidopsis thaliana]
Bju037127	0.00734208	-2.65902	down	Splicing factor 3B subunit 1 OS=Xenopus laevis GN=sf3b1 PE=2 SV=1	hypothetical protein ARALYDRAFT_496629 [Arabidopsis lyrata subsp. lyrata]
Bju048010	0.00100747	-3.95543	down	Phosphate transporter PHO1 homolog 9 OS=Arabidopsis thaliana GN=PHO1-H9 PE=2 SV=1	EXS (ERD1/XPR1/SYG1) family protein [Arabidopsis thaliana]
Bju017927	0	-6.77863	down	L-ascorbate oxidase homolog OS=Brassica napus GN=Bp10 PE=2 SV=1	Bplo [Brassica napus]
Bju078795	0.00149152	-1.76539	down	L-aspartate oxidase 1 OS=Ralstonia solanacearum (strain GMI1000) GN=nadB1 PE=3 SV=1	hypothetical protein CARUB_v10003859mg [Capsella rubella]
Bju014557	0.00185391	-3.86851	down	Calmodulin-like protein 2 OS=Arabidopsis thaliana GN=CML2 PE=2 SV=1	EF hand calcium-binding family protein [Arabidopsis thaliana]
Bju000354	0	-6.13506	down	Cinnamoyl-CoA reductase 2 OS=Arabidopsis thaliana GN=CCR2 PE=1 SV=1	putative cinnamoyl-CoA reductase; 14056-15506 [Arabidopsis thaliana]
Bju020893	1.41e-10	2.73211	up	S-alkyl-thiohydroximate lyase SUR1 OS=Arabidopsis thaliana GN=SUR1 PE=1 SV=1	hypothetical protein CARUB_v10007855mg [Capsella rubella]
Bju052697	0.00655251	-1.44259	down	Floral homeotic protein APETALA 3 OS=Arabidopsis thaliana GN=AP3 PE=1 SV=1	APETALA3 [Brassica juncea]
Bju034444	0	-5.5241	down	--	SaTAP 35 [Sinapis alba]
Bju073216	0	-6.37763	down	Zinc finger protein ZAT2 OS=Arabidopsis thaliana GN=ZAT2 PE=2 SV=1	zinc finger family protein [Arabidopsis lyrata subsp. lyrata]
Bju038815	1.56e-07	-4.90817	down	WAT1-related protein At5g47470 OS=Arabidopsis thaliana GN=At5g47470 PE=3 SV=1	integral membrane protein, putative [Brassica oleracea]
Bju005046	0.00139398	3.43099	up	Protein TRANSPARENT TESTA 16 OS=Arabidopsis thaliana GN=TT16 PE=1 SV=1	MADS-box DNA-binding domain transcription factor [Brassica napus]
Bju002112	1.29e-09	-3.22709	down	Acid beta-fructofuranosidase 3, vacuolar OS=Arabidopsis thaliana GN=BFRUCT3 PE=1 SV=1	hypothetical protein CARUB_v10019930mg [Capsella rubella]
Bju060806	0	-6.61177	down	L-ascorbate oxidase homolog OS=Brassica napus GN=Bp10 PE=2 SV=1	hypothetical protein ARALYDRAFT_892557 [Arabidopsis lyrata subsp. lyrata]
Bju002183	0.0065777	1.51033	up	Cellulose synthase-like protein D5 OS=Arabidopsis thaliana GN=CSLD5 PE=2 SV=1	hypothetical protein CARUB_v10008123mg [Capsella rubella]
Bju039346	9.43e-06	-2.90364	down	CBL-interacting serine/threonine-protein kinase 20 OS=Arabidopsis thaliana GN=CIPK20 PE=1 SV=1	cbl-interacting protein kinase 20 [Arabidopsis lyrata subsp. lyrata]
Bju029808	1.53e-05	2.479	up	Methylesterase 18 OS=Arabidopsis thaliana GN=MES18 PE=2 SV=1	esterase PIR7B [Zea mays]
Bju029921	0	-5.38372	down	Probable potassium channel AKT5 OS=Arabidopsis thaliana GN=AKT5 PE=2 SV=2	putative potassium channel AKT5 [Arabidopsis thaliana]
Bju016236	0.000551876	-4.03742	down	Mannan endo-1,4-beta-mannosidase 3 OS=Arabidopsis thaliana GN=MAN3 PE=2 SV=1	mannan endo-1,4-beta-mannosidase 3 [Arabidopsis thaliana]
Bju004486	4.15e-11	-4.32428	down	--	hypothetical protein CARUB_v10027633mg [Capsella rubella]
Bju047574	2.49e-05	-1.88192	down	Floral homeotic protein APETALA 3 OS=Arabidopsis thaliana GN=AP3 PE=1 SV=1	APETALA3-1 [Brassica napus]
Bju020160	8.22e-15	-3.99627	down	Glutamine synthetase cytosolic isozyme 1-3 OS=Arabidopsis thaliana GN=GLN1-3 PE=1 SV=1	glutamine synthetase [Raphanus sativus]
Bju069360	7.99e-15	-5.44973	down	Uncharacterized protein At2g34160 OS=Arabidopsis thaliana GN=At2g34160 PE=1 SV=1	hypothetical protein CARUB_v10015288mg [Capsella rubella]
Bju011106	0.00642506	-3.67718	down	Syntaxin-72 OS=Arabidopsis thaliana GN=SYP72 PE=2 SV=1	hypothetical protein CARUB_v10019273mg [Capsella rubella]
Bju071110	3.4e-07	-3.51392	down	Fasciclin-like arabinogalactan protein 3 OS=Arabidopsis thaliana GN=FLA3 PE=2 SV=1	hypothetical protein CARUB_v10025354mg [Capsella rubella]
Bju052487	0	-5.10101	down	Citrate synthase 5, mitochondrial OS=Arabidopsis thaliana GN=CSY5 PE=1 SV=2	hypothetical protein CARUB_v10019363mg [Capsella rubella]
Bju005514	0	-3.92599	down	Programmed cell death protein 4 OS=Gallus gallus GN=PDCD4 PE=2 SV=1	MA3 domain-containing protein [Arabidopsis thaliana]
Bju038887	2.83e-05	-2.05537	down	Probable inactive purple acid phosphatase 9 OS=Arabidopsis thaliana GN=PAP9 PE=2 SV=1	hypothetical protein CARUB_v10016817mg [Capsella rubella]
Bju002059	0	-5.68329	down	Thiol protease SEN102 OS=Hemerocallis sp. GN=SEN102 PE=2 SV=1	peptidase C1A papain family protein [Arabidopsis lyrata subsp. lyrata]
Bju000847	0.0020865	1.62131	up	Plastidal glycolate/glycerate translocator 1, chloroplastic OS=Arabidopsis thaliana GN=PLGG1 PE=1 SV=1	plastidal glycolate/glycerate translocator 1 [Arabidopsis thaliana]
Bju046156	0	-6.36872	down	Lysine histidine transporter-like 7 OS=Arabidopsis thaliana GN=At4g35180 PE=2 SV=2	amino acid permease-like protein [Arabidopsis thaliana]
Bju052974	0	-6.26937	down	ABC transporter G family member 26 OS=Arabidopsis thaliana GN=ABCG26 PE=2 SV=2	abc transporter family protein [Arabidopsis lyrata subsp. lyrata]
Bju021512	2.62e-06	-2.28634	down	--	hypothetical protein CARUB_v10009260mg [Capsella rubella]
Bju059655	6.48e-14	-3.38441	down	--	hypothetical protein ARALYDRAFT_319569 [Arabidopsis lyrata subsp. lyrata]
Bju051654	4.28e-07	-4.81826	down	--	tetratricopeptide repeat domain-containing protein [Arabidopsis thaliana]
Bju020286	0.000472004	-2.00734	down	Transcription factor MYB12 OS=Arabidopsis thaliana GN=MYB12 PE=2 SV=1	MYB domain protein 111 [Brassica rapa subsp. rapa]
Bju033726	0.00883792	-1.47611	down	Floral homeotic protein PISTILLATA OS=Arabidopsis thaliana GN=PI PE=1 SV=1	PISTILLATA [Brassica juncea]
Bju024863	0.00100984	1.75923	up	Phosphomannomutase/phosphoglucomutase OS=Pseudomonas syringae pv. tomato (strain DC3000) GN=algC PE=3 SV=1	phosphoglucomutase-like protein [Arabidopsis thaliana]
Bju059736	0	-5.37549	down	Protein EARLY FLOWERING 3 OS=Arabidopsis thaliana GN=ELF3 PE=1 SV=1	hypothetical protein CARUB_v10013409mg [Capsella rubella]
Bju020171	1.57e-07	2.30893	up	Beta-glucosidase 44 OS=Arabidopsis thaliana GN=BGLU44 PE=2 SV=1	glycosyl hydrolase family 1 protein [Arabidopsis lyrata subsp. lyrata]
Bju020029	5.28e-08	-2.24521	down	Probable pectate lyase 8 OS=Arabidopsis thaliana GN=At3g07010 PE=2 SV=1	putative pectate lyase 8 [Arabidopsis thaliana]
Bju041812	0	-6.80302	down	14-3-3-like protein GF14 iota OS=Arabidopsis thaliana GN=GRF12 PE=2 SV=1	hypothetical protein ARALYDRAFT_313341 [Arabidopsis lyrata subsp. lyrata]
Bju044281	0	-5.72604	down	Pollen-specific protein-like At4g18596 OS=Arabidopsis thaliana GN=At4g18596 PE=2 SV=1	hypothetical protein ARALYDRAFT_494394 [Arabidopsis lyrata subsp. lyrata]
Bju037453	0.000300163	-3.05595	down	--	predicted protein [Arabidopsis lyrata subsp. lyrata]
Bju000159	0.00101037	-2.75926	down	Metal transporter Nramp1 OS=Arabidopsis thaliana GN=NRAMP1 PE=1 SV=1	NRAMP1 [Arabidopsis lyrata subsp. lyrata]
Bju047577	0	-6.95841	down	Exopolygalacturonase clone GBGE184 OS=Arabidopsis thaliana GN=PGA3 PE=2 SV=1	pollen-specific polygalacturonase [Brassica rapa subsp. oleifera]
Bju007789	0.00015397	-3.66402	down	U-box domain-containing protein 52 OS=Arabidopsis thaliana GN=PUB52 PE=2 SV=1	predicted protein [Arabidopsis lyrata subsp. lyrata]
Bju068281	1.22e-08	-4.5357	down	CRIB domain-containing protein RIC1 OS=Arabidopsis thaliana GN=RIC1 PE=1 SV=1	rop-interactive crib motif-containing protein 1 [Arabidopsis lyrata subsp. lyrata]
Bju006316	0.000781588	1.90537	up	Beta-glucosidase 15 OS=Arabidopsis thaliana GN=BGLU15 PE=2 SV=1	beta glucosidase 15 [Arabidopsis thaliana]
Bju016677	0.000304714	-4.11499	down	LRR receptor-like serine/threonine-protein kinase GSO2 OS=Arabidopsis thaliana GN=GSO2 PE=2 SV=2	receptor-like protein kinase [Arabidopsis thaliana]
Bju046851	0	-4.27956	down	Septum-promoting GTP-binding protein 1 OS=Schizosaccharomyces pombe (strain 972 / ATCC 24843) GN=spg1 PE=1 SV=1	Ras-related small GTP-binding family protein [Arabidopsis thaliana]
Bju015503	0	-5.29483	down	Oleosin 14.9 kDa OS=Arabidopsis thaliana GN=OL3 PE=2 SV=2	oleosin [Arabidopsis thaliana]
Bju079210	0	-5.03679	down	Rab GDP dissociation inhibitor beta OS=Homo sapiens GN=GDI2 PE=1 SV=2	RAB GDP-dissociation inhibitor [Arabidopsis thaliana]
Bju004856	0.00163143	-1.58805	down	Proteasome activator subunit 4 OS=Arabidopsis thaliana GN=PA200 PE=2 SV=2	hypothetical protein CARUB_v10012798mg [Capsella rubella]
Bju031758	1.01e-06	-2.35139	down	Heterogeneous nuclear ribonucleoprotein 1 OS=Arabidopsis thaliana GN=RNP1 PE=1 SV=1	RNA recognition motif. (a.k.a. RRM, RBD, or RNP domain) containing protein [Brassica oleracea]
Bju039418	1.1e-12	-4.7976	down	Glutamate decarboxylase 5 OS=Arabidopsis thaliana GN=GAD5 PE=2 SV=1	hypothetical protein CARUB_v10015543mg [Capsella rubella]
Bju019291	0	-6.59027	down	Pectinesterase 5 OS=Arabidopsis thaliana GN=PME5 PE=2 SV=2	invertase/pectin methylesterase inhibitor [Arabidopsis thaliana]
Bju043120	0	-5.88159	down	Probable pectinesterase 50 OS=Arabidopsis thaliana GN=PME50 PE=2 SV=1	putative pectinesterase 50 [Arabidopsis thaliana]
Bju014911	1.11e-16	-4.13762	down	Probable acyl-activating enzyme 9 OS=Arabidopsis thaliana GN=AEE9 PE=2 SV=1	hypothetical protein ARALYDRAFT_889616 [Arabidopsis lyrata subsp. lyrata]
Bju060110	1.75e-05	-4.45041	down	Probable E3 ubiquitin-protein ligase HERC1 OS=Homo sapiens GN=HERC1 PE=1 SV=2	regulator of chromosome condensation family protein [Arabidopsis lyrata subsp. lyrata]
Bju040544	5.87e-06	-4.56542	down	Cellulose synthase-like protein D1 OS=Arabidopsis thaliana GN=CSLD1 PE=2 SV=1	hypothetical protein ARALYDRAFT_482247 [Arabidopsis lyrata subsp. lyrata]
Bju082126	0.0094971	-2.8225	down	--	hypothetical protein ARALYDRAFT_348800 [Arabidopsis lyrata subsp. lyrata]
Bju025787	0.00105902	-2.53197	down	Monocopper oxidase-like protein SKS2 OS=Arabidopsis thaliana GN=SKS2 PE=1 SV=1	hypothetical protein ARALYDRAFT_918182 [Arabidopsis lyrata subsp. lyrata]
Bju048019	0	-6.60387	down	--	hypothetical protein ARALYDRAFT_484650 [Arabidopsis lyrata subsp. lyrata]
Bju004130	3.44e-06	-4.61965	down	--	hypothetical protein CARUB_v10007364mg [Capsella rubella]
Bju061957	0.00211287	-3.03295	down	Sucrose transport protein SUC1 OS=Arabidopsis thaliana GN=SUC1 PE=1 SV=1	sucrose transporter SUC1 [Brassica oleracea]
Bju048837	4.25e-06	-2.47524	down	Metallothiol transferase FosB OS=Oceanobacillus iheyensis (strain DSM 14371 / JCM 11309 / KCTC 3954 / HTE831) GN=fosB PE=3 SV=2	GLYOXYLASE I 7 [Arabidopsis thaliana]
Bju045157	0.0014423	-2.346	down	Short-chain dehydrogenase TIC 32, chloroplastic OS=Arabidopsis thaliana GN=TIC32 PE=2 SV=1	NAD(P)-binding Rossmann-fold superfamily protein [Arabidopsis thaliana]
Bju069089	0.00347144	-1.67097	down	--	Hypothetical protein [Arabidopsis thaliana]
Bju070831	0.000551876	-4.03742	down	Lysosomal beta glucosidase OS=Dictyostelium discoideum GN=gluA PE=1 SV=2	Glycosyl hydrolase family protein isoform 6 [Theobroma cacao]
Bju072065	0	-6.1691	down	Putative GPI-anchored protein PB15E9.01c OS=Schizosaccharomyces pombe (strain 972 / ATCC 24843) GN=SPAPB15E9.01c PE=2 SV=3	hypothetical protein ARALYDRAFT_487695 [Arabidopsis lyrata subsp. lyrata]
Bju034491	0	-6.07542	down	Kinesin-like protein NACK1 OS=Nicotiana tabacum GN=NACK1 PE=1 SV=1	ATP binding microtubule motor family protein [Arabidopsis thaliana]
Bju024571	0.00805419	1.99474	up	Condensin-2 complex subunit H2 OS=Arabidopsis thaliana GN=CAPH2 PE=2 SV=1	condensin-2 complex subunit H2 [Arabidopsis thaliana]
Bju000921	4.8e-11	-4.12698	down	Probable xyloglucan endotransglucosylase/hydrolase protein 30 OS=Arabidopsis thaliana GN=XTH30 PE=2 SV=2	hypothetical protein ARALYDRAFT_473398 [Arabidopsis lyrata subsp. lyrata]
Bju044726	3.06e-05	-4.38928	down	Peptidyl-prolyl cis-trans isomerase OS=Catharanthus roseus GN=PCKR1 PE=2 SV=1	hypothetical protein ARALYDRAFT_898931 [Arabidopsis lyrata subsp. lyrata]
Bju047558	1.9e-11	-4.18349	down	Protein ROOT HAIR DEFECTIVE 3 homolog 1 OS=Arabidopsis thaliana GN=At1g72960 PE=2 SV=2	Root hair defective 3 GTP-binding protein (RHD3) [Arabidopsis thaliana]
Bju008042	8.67e-05	-2.31454	down	Nogo-B receptor OS=Danio rerio GN=nus1 PE=2 SV=1	predicted protein [Arabidopsis lyrata subsp. lyrata]
Bju035029	0.00246353	1.598	up	Reticuline oxidase-like protein OS=Arabidopsis thaliana GN=At4g20830 PE=1 SV=2	unnamed protein product [Thellungiella halophila]
Bju032468	0	-7.42233	down	--	hypothetical protein CARUB_v10012497mg [Capsella rubella]
Bju078819	5.3e-06	-2.80856	down	Protein SPIRAL1-like 4 OS=Arabidopsis thaliana GN=SP1L4 PE=2 SV=1	nitrilase associated protein-like [Arabidopsis thaliana]
Bju021060	9.42e-10	-2.83158	down	Probable protein phosphatase 2C 38 OS=Arabidopsis thaliana GN=At3g12620 PE=2 SV=1	unnamed protein product [Thellungiella halophila]
Bju000556	0	-5.53346	down	--	hypothetical protein CARUB_v10008911mg [Capsella rubella]
Bju053868	3.34e-07	-2.3205	down	F-box/kelch-repeat protein At1g23390 OS=Arabidopsis thaliana GN=At1g23390 PE=2 SV=1	F-box/Kelch repeat-containing F-box family protein [Arabidopsis thaliana]
Bju058799	2e-15	-4.69194	down	LOB domain-containing protein 27 OS=Arabidopsis thaliana GN=LBD27 PE=2 SV=1	hypothetical protein ARALYDRAFT_347883 [Arabidopsis lyrata subsp. lyrata]
Bju021465	0.00998529	-1.51763	down	Testis-expressed sequence 2 protein OS=Mus musculus GN=Tex2 PE=1 SV=2	hypothetical protein ARALYDRAFT_889192 [Arabidopsis lyrata subsp. lyrata]
Bju080488	3.95e-06	-3.17701	down	Probable glycosyltransferase At5g03795 OS=Arabidopsis thaliana GN=At5g03795 PE=3 SV=2	hypothetical protein ARALYDRAFT_487158 [Arabidopsis lyrata subsp. lyrata]
Bju045754	1.55e-15	-4.70487	down	Transcription factor bHLH89 OS=Arabidopsis thaliana GN=BHLH89 PE=2 SV=1	basic helix-loop-helix family protein [Arabidopsis lyrata subsp. lyrata]
Bju002542	9.59e-05	-2.33736	down	Nudix hydrolase 4 OS=Arabidopsis thaliana GN=NUDT4 PE=1 SV=1	hypothetical protein ARALYDRAFT_312784 [Arabidopsis lyrata subsp. lyrata]
Bju062138	0	-6.57703	down	--	unknown [Arabidopsis thaliana]
Bju059606	0	-6.7926	down	CRIB domain-containing protein RIC6 OS=Arabidopsis thaliana GN=RIC6 PE=1 SV=1	hypothetical protein ARALYDRAFT_343604 [Arabidopsis lyrata subsp. lyrata]
Bju048809	0	-6.03273	down	Intracellular protein transport protein USO1 OS=Saccharomyces cerevisiae (strain ATCC 204508 / S288c) GN=USO1 PE=1 SV=2	hypothetical protein CARUB_v10021921mg [Capsella rubella]
Bju032741	2.62e-05	-2.90295	down	Sphinganine C(4)-monooxygenase 2 OS=Arabidopsis thaliana GN=SBH2 PE=1 SV=1	hypothetical protein ARALYDRAFT_888804 [Arabidopsis lyrata subsp. lyrata]
Bju035254	1.81e-10	-2.69609	down	Cytochrome P450 76C3 OS=Arabidopsis thaliana GN=CYP76C3 PE=2 SV=2	CYP76C3 [Arabidopsis lyrata subsp. lyrata]
Bju077603	0	-5.60136	down	--	hypothetical protein CARUB_v10015365mg [Capsella rubella]
Bju049210	0.00560452	-2.54595	down	Glucan endo-1,3-beta-glucosidase 11 OS=Arabidopsis thaliana GN=At1g32860 PE=1 SV=1	glycosyl hydrolases family protein [Arabidopsis thaliana]
[truncated: 2,881 more rows]
